# Supplementary material for: The current distribution of an invasive moss species Campylopus introflexus (Leucobryaceae) and models of its future range dynamics in two contrasting climatic scenarios in Europe
Source: Biodivers Data J. 2026 May 19;14:e177294. doi: 10.3897/BDJ.14.e177294 (PMC13213383; doi:10.3897/BDJ.14.e177294)
Supplement: Supplementary material 2 — List of Bioclimatic Variables used in the study [file bdj-14-e177294-s002.xlsx]

## Sheet: Bioclimatic Variables
Code	Variable Name	Unit
BIO1	Annual Mean Temperature	°C
BIO2	Mean Diurnal Range	°C
BIO3	Isothermality	%
BIO4	Temperature Seasonality	%
BIO5	Max Temperature of Warmest Month	°C
BIO6	Min Temperature of Coldest Month	°C
BIO7	Temperature Annual Range	°C
BIO8	Mean Temperature of Wettest Quarter	°C
BIO9	Mean Temperature of Driest Quarter	°C
BIO10	Mean Temperature of Warmest Quarter	°C
BIO11	Mean Temperature of Coldest Quarter	°C
BIO12	Annual Precipitation	mm
BIO13	Precipitation of Wettest Month	mm
BIO14	Precipitation of Driest Month	mm
BIO15	Precipitation Seasonality	%
BIO16	Precipitation of Wettest Quarter	mm
BIO17	Precipitation of Driest Quarter	mm
BIO18	Precipitation of Warmest Quarter	mm
BIO19	Precipitation of Coldest Quarter	mm
	* Variables in bold were used for modeling
