# Supplementary material for: The current distribution of an invasive moss species Campylopus introflexus (Leucobryaceae) and models of its future range dynamics in two contrasting climatic scenarios in Europe
Source: Biodivers Data J. 2026 May 19;14:e177294. doi: 10.3897/BDJ.14.e177294 (PMC13213383; doi:10.3897/BDJ.14.e177294)
Supplement: Supplementary material 3 — Summary of Model Performance Metrics by Algorithm [file bdj-14-e177294-s003.xlsx]

## Sheet: singl_PlotEvalMean
name	ROC	TSS	sd ROC	sd TSS
GAM	0.975267	0.8792	0.000593617	0.00174028
GBM	0.976733	0.886267	0.000798809	0.00186956
GLM	0.972267	0.8632	0.000703732	0.00189737
MAXNET	0.972667	0.869	0.000617213	0.00217124
RF	1	0.982133	0	0.000833809
Emca	0.991	0.917	NA	NA
Emmedian	0.983	0.892	NA	NA
