# Supplementary material for: The current distribution of an invasive moss species Campylopus introflexus (Leucobryaceae) and models of its future range dynamics in two contrasting climatic scenarios in Europe
Source: Biodivers Data J. 2026 May 19;14:e177294. doi: 10.3897/BDJ.14.e177294 (PMC13213383; doi:10.3897/BDJ.14.e177294)
Supplement: Supplementary material 4 — Data repository [file bdj-14-e177294-s004.csv]

species	xcoord	ycoord	Present
Campylopus introflexus	10.310809	57.039125	1
Campylopus introflexus	6.55421	52.175643	1
Campylopus introflexus	-2.064704	52.334072	1
Campylopus introflexus	-8.663603	53.970062	1
Campylopus introflexus	4.45229	51.33931	1
Campylopus introflexus	-1.726091	52.952563	1
Campylopus introflexus	5.95	51.5	1
Campylopus introflexus	8.66555	56.223634	1
Campylopus introflexus	7.12417	52.933933	1
Campylopus introflexus	-2.418805	55.288902	1
Campylopus introflexus	3.060763	42.407285	1
Campylopus introflexus	-7.839628	54.259268	1
Campylopus introflexus	9.449632	56.882621	1
Campylopus introflexus	5.6	51.95	1
Campylopus introflexus	-3.042725	54.458377	1
Campylopus introflexus	-0.515372	54.390845	1
Campylopus introflexus	16.02462	56.28087	1
Campylopus introflexus	-3.63188	51.830514	1
Campylopus introflexus	-0.796232	52.12866	1
Campylopus introflexus	-1.194641	54.307411	1
Campylopus introflexus	5.8	51.25	1
Campylopus introflexus	4.53522	52.261531	1
Campylopus introflexus	-3.229402	54.510547	1
Campylopus introflexus	-6.854491	53.256604	1
Campylopus introflexus	-4.649177	55.908059	1
Campylopus introflexus	-3.808018	53.2803	1
Campylopus introflexus	18.44747	50.005178	1
Campylopus introflexus	0.86705	51.061144	1
Campylopus introflexus	5.30056	51.551133	1
Campylopus introflexus	-0.209998	52.175167	1
Campylopus introflexus	4.91689	51.718301	1
Campylopus introflexus	3.9	51.25	1
Campylopus introflexus	10.65254	51.83784	1
Campylopus introflexus	4.72721	50.90547	1
Campylopus introflexus	-3.092521	52.212903	1
Campylopus introflexus	-8.159689	53.693275	1
Campylopus introflexus	5.438505	50.113354	1
Campylopus introflexus	-1.65323	50.96136	1
Campylopus introflexus	0.670292	52.464271	1
Campylopus introflexus	4.399	51.08371	1
Campylopus introflexus	13.39736	56.68774	1
Campylopus introflexus	-1.398905	52.933381	1
Campylopus introflexus	-2.056234	51.404759	1
Campylopus introflexus	12.623388	51.973653	1
Campylopus introflexus	-2.786979	52.356936	1
Campylopus introflexus	-1.80207	53.991106	1
Campylopus introflexus	-3.124156	51.608394	1
Campylopus introflexus	-5.470866	57.739583	1
Campylopus introflexus	-1.224626	53.525649	1
Campylopus introflexus	-2.657204	55.422639	1
Campylopus introflexus	14.88014	56.35092	1
Campylopus introflexus	-2.699938	53.346337	1
Campylopus introflexus	4.89829	51.08425	1
Campylopus introflexus	-5.965674	54.916079	1
Campylopus introflexus	13.26795	56.81289	1
Campylopus introflexus	-5.073776	58.208212	1
Campylopus introflexus	8.144088	55.626001	1
Campylopus introflexus	0.739804	50.960763	1
Campylopus introflexus	5.443771	49.726667	1
Campylopus introflexus	-2.829846	52.29371	1
Campylopus introflexus	-2.980818	54.449908	1
Campylopus introflexus	-1.933628	54.942295	1
Campylopus introflexus	-3.815408	53.082854	1
Campylopus introflexus	-5.767921	57.20063	1
Campylopus introflexus	5.25109	50.85587	1
Campylopus introflexus	12.95372	56.94657	1
Campylopus introflexus	6.40952	52.087333	1
Campylopus introflexus	12.040134	52.57358	1
Campylopus introflexus	-9.247179	52.654867	1
Campylopus introflexus	0.658838	52.518484	1
Campylopus introflexus	16.217404	57.266646	1
Campylopus introflexus	-2.831367	53.538752	1
Campylopus introflexus	-8.065637	41.505684	1
Campylopus introflexus	-4.406193	52.036052	1
Campylopus introflexus	13.70615	56.08756	1
Campylopus introflexus	-3.733755	50.601405	1
Campylopus introflexus	-2.210748	54.801942	1
Campylopus introflexus	12.79789	57.16885	1
Campylopus introflexus	-6.375983	57.018986	1
Campylopus introflexus	-9.775176	51.765982	1
Campylopus introflexus	13.0793	56.90014	1
Campylopus introflexus	5.368794	50.122971	1
Campylopus introflexus	4.7	51.55	1
Campylopus introflexus	-2.98742	52.488938	1
Campylopus introflexus	6.45806	49.874877	1
Campylopus introflexus	8.975384	57.086979	1
Campylopus introflexus	-5.28575	50.221282	1
Campylopus introflexus	-2.329475	52.044434	1
Campylopus introflexus	11.539187	54.732019	1
Campylopus introflexus	5.25378	50.49327	1
Campylopus introflexus	-1.336146	52.658863	1
Campylopus introflexus	16.475218	52.595942	1
Campylopus introflexus	4.53269	50.96319	1
Campylopus introflexus	6.68655	52.002633	1
Campylopus introflexus	-4.150433	51.749647	1
Campylopus introflexus	-3.500557	50.866347	1
Campylopus introflexus	-1.963023	54.373002	1
Campylopus introflexus	8.943003	55.584755	1
Campylopus introflexus	-3.272691	55.572795	1
Campylopus introflexus	10.174916	56.182926	1
Campylopus introflexus	5.099936	49.918194	1
Campylopus introflexus	-5.202737	55.63418	1
Campylopus introflexus	-4.48378	58.535536	1
Campylopus introflexus	-1.602309	53.464581	1
Campylopus introflexus	-1.6	43.01	1
Campylopus introflexus	-2.883521	52.778789	1
Campylopus introflexus	3.827424	50.395771	1
Campylopus introflexus	-3.369633	52.702699	1
Campylopus introflexus	-3.229885	52.443062	1
Campylopus introflexus	-2.674878	52.708242	1
Campylopus introflexus	13.1842	56.74791	1
Campylopus introflexus	5.92432	51.250593	1
Campylopus introflexus	6.83721	52.697843	1
Campylopus introflexus	-1.065627	53.209899	1
Campylopus introflexus	1.017252	52.046723	1
Campylopus introflexus	5.30497	51.456161	1
Campylopus introflexus	7.14216	52.998271	1
Campylopus introflexus	-3.770143	55.519303	1
Campylopus introflexus	-1.481265	53.50906	1
Campylopus introflexus	-1.978891	53.429286	1
Campylopus introflexus	3.75105	51.720861	1
Campylopus introflexus	-3.739895	51.186774	1
Campylopus introflexus	8.543177	48.805554	1
Campylopus introflexus	6.60878	52.018951	1
Campylopus introflexus	8.960778	55.022933	1
Campylopus introflexus	12.125173	55.382841	1
Campylopus introflexus	3.3675	51.10322	1
Campylopus introflexus	0.421988	52.366209	1
Campylopus introflexus	-7.029891	52.353704	1
Campylopus introflexus	-2.288042	54.624297	1
Campylopus introflexus	-3.816456	52.162616	1
Campylopus introflexus	1.43891	52.228093	1
Campylopus introflexus	4.47	52.06	1
Campylopus introflexus	6.1	52	1
Campylopus introflexus	-1.123788	50.720283	1
Campylopus introflexus	1.372426	52.788088	1
Campylopus introflexus	3.24463	51.27899	1
Campylopus introflexus	-3.023319	51.747786	1
Campylopus introflexus	17.27558	48.95425	1
Campylopus introflexus	-3.189916	54.214347	1
Campylopus introflexus	-7.544554	53.180372	1
Campylopus introflexus	0.49932	51.123553	1
Campylopus introflexus	0.478473	51.267897	1
Campylopus introflexus	-1.484205	53.266378	1
Campylopus introflexus	-0.92545	51.766216	1
Campylopus introflexus	-6.337415	58.238343	1
Campylopus introflexus	5.7	52	1
Campylopus introflexus	1.089141	52.24272	1
Campylopus introflexus	-1.107871	54.055144	1
Campylopus introflexus	7.834969	49.817219	1
Campylopus introflexus	8.368201	56.177915	1
Campylopus introflexus	-7.137115	42.351819	1
Campylopus introflexus	-0.201	51.671486	1
Campylopus introflexus	-2.704598	52.485567	1
Campylopus introflexus	4.645013	50.711352	1
Campylopus introflexus	-4.014771	56.630003	1
Campylopus introflexus	-5.437271	57.687599	1
Campylopus introflexus	-0.503562	52.143292	1
Campylopus introflexus	-1.901771	54.23816	1
Campylopus introflexus	18.337	54.589063	1
Campylopus introflexus	-4.268289	55.412354	1
Campylopus introflexus	8.59522	47.28259	1
Campylopus introflexus	6.79553	52.809983	1
Campylopus introflexus	-2.757241	52.033919	1
Campylopus introflexus	-3.204641	52.596159	1
Campylopus introflexus	-4.040729	50.330653	1
Campylopus introflexus	0.858541	51.038866	1
Campylopus introflexus	6.04917	51.319263	1
Campylopus introflexus	-3.844371	51.811501	1
Campylopus introflexus	-3.098862	52.173284	1
Campylopus introflexus	10.227464	57.187547	1
Campylopus introflexus	-4.535969	55.398106	1
Campylopus introflexus	-8.260154	52.794582	1
Campylopus introflexus	-3.763599	52.544197	1
Campylopus introflexus	-9.320019	52.176867	1
Campylopus introflexus	4.50566	51.44863	1
Campylopus introflexus	-0.972827	50.886318	1
Campylopus introflexus	6.80575	53.199213	1
Campylopus introflexus	-6.67071	54.818034	1
Campylopus introflexus	-7.778443	54.223236	1
Campylopus introflexus	0.207385	51.791091	1
Campylopus introflexus	-1.302012	50.595135	1
Campylopus introflexus	10.24912	55.126742	1
Campylopus introflexus	4.643121	50.387709	1
Campylopus introflexus	-1.711845	54.740676	1
Campylopus introflexus	-5.358411	56.528602	1
Campylopus introflexus	-1.638806	52.709614	1
Campylopus introflexus	1.418239	52.804763	1
Campylopus introflexus	-2.384914	53.392713	1
Campylopus introflexus	6.45	51.95	1
Campylopus introflexus	-2.843858	56.023518	1
Campylopus introflexus	-4.10378	55.88264	1
Campylopus introflexus	-2.00069	52.370796	1
Campylopus introflexus	4.89254	51.0807	1
Campylopus introflexus	-1.813104	53.483073	1
Campylopus introflexus	13.36299	56.66369	1
Campylopus introflexus	1.657911	52.388356	1
Campylopus introflexus	5.3	51.5	1
Campylopus introflexus	11.373571	52.673562	1
Campylopus introflexus	-3.905853	52.338339	1
Campylopus introflexus	1.200955	52.167788	1
Campylopus introflexus	-4.623594	56.47485	1
Campylopus introflexus	1.028196	52.208327	1
Campylopus introflexus	1.127239	52.367627	1
Campylopus introflexus	-0.883953	52.213587	1
Campylopus introflexus	-2.430856	54.947389	1
Campylopus introflexus	9.262916	57.120229	1
Campylopus introflexus	8.127023	49.467109	1
Campylopus introflexus	-1.694995	53.141259	1
Campylopus introflexus	-3.070365	58.941299	1
Campylopus introflexus	3.7	51.3	1
Campylopus introflexus	-1.683858	52.619846	1
Campylopus introflexus	-1.962274	55.190771	1
Campylopus introflexus	-1.708421	53.366013	1
Campylopus introflexus	7.40592	46.74868	1
Campylopus introflexus	0.314757	51.075146	1
Campylopus introflexus	0.884372	52.247905	1
Campylopus introflexus	-4.458078	54.905313	1
Campylopus introflexus	-0.125786	51.089516	1
Campylopus introflexus	-1.132837	51.340377	1
Campylopus introflexus	10.112345	56.383645	1
Campylopus introflexus	5.653215	49.778459	1
Campylopus introflexus	-2.504043	55.800751	1
Campylopus introflexus	0.632081	52.564044	1
Campylopus introflexus	-3.549326	50.600857	1
Campylopus introflexus	-4.150492	52.915431	1
Campylopus introflexus	5.90921	52.338163	1
Campylopus introflexus	-1.589072	53.641923	1
Campylopus introflexus	9.099729	55.499843	1
Campylopus introflexus	-8.915355	53.635977	1
Campylopus introflexus	-9.372412	52.216713	1
Campylopus introflexus	6.3	52.1	1
Campylopus introflexus	-2.937294	53.893012	1
Campylopus introflexus	5.90019	52.891433	1
Campylopus introflexus	-4.092653	52.128364	1
Campylopus introflexus	6.37605	49.795054	1
Campylopus introflexus	4.179499	50.279999	1
Campylopus introflexus	5.47835	52.158973	1
Campylopus introflexus	5.12	51.62	1
Campylopus introflexus	25.8611	58.53805	1
Campylopus introflexus	-6.541445	54.951304	1
Campylopus introflexus	-1.606187	51.387882	1
Campylopus introflexus	5.76095	52.350201	1
Campylopus introflexus	-4.193666	53.077828	1
Campylopus introflexus	-2.079164	55.1274	1
Campylopus introflexus	13.01945	57.12572	1
Campylopus introflexus	10.707017	51.923645	1
Campylopus introflexus	12.8218	56.37232	1
Campylopus introflexus	9.345619	55.957263	1
Campylopus introflexus	4.263365	50.423951	1
Campylopus introflexus	10.956958	52.823541	1
Campylopus introflexus	-4.117555	51.697189	1
Campylopus introflexus	-0.925993	51.590436	1
Campylopus introflexus	-3.768481	55.80479	1
Campylopus introflexus	-3.840587	52.251258	1
Campylopus introflexus	9.062232	55.860177	1
Campylopus introflexus	-5.122865	50.042576	1
Campylopus introflexus	-3.854303	51.185016	1
Campylopus introflexus	5.5	52	1
Campylopus introflexus	-1.695092	54.90329	1
Campylopus introflexus	-0.592177	52.575942	1
Campylopus introflexus	5.02265	51.04998	1
Campylopus introflexus	-8.039438	54.60972	1
Campylopus introflexus	9.526894	55.691147	1
Campylopus introflexus	-4.455984	55.381762	1
Campylopus introflexus	-4.147584	55.225788	1
Campylopus introflexus	8.332756	55.556022	1
Campylopus introflexus	4.84583	51.610131	1
Campylopus introflexus	-3.981596	53.125154	1
Campylopus introflexus	4.729756	50.68415	1
Campylopus introflexus	-4.637474	50.360467	1
Campylopus introflexus	4.95	51.6	1
Campylopus introflexus	0.226151	52.122781	1
Campylopus introflexus	13.6162	55.72157	1
Campylopus introflexus	13.04	51.723685	1
Campylopus introflexus	-4.34539	53.385239	1
Campylopus introflexus	-3.172091	55.203116	1
Campylopus introflexus	-3.249563	53.13509	1
Campylopus introflexus	-4.109399	52.049835	1
Campylopus introflexus	-3.096501	54.161307	1
Campylopus introflexus	13.45	48.0167	1
Campylopus introflexus	-8.518847	39.446737	1
Campylopus introflexus	-1.04626	53.407505	1
Campylopus introflexus	-2.290202	52.395612	1
Campylopus introflexus	-0.671732	51.89355	1
Campylopus introflexus	-2.586419	53.932494	1
Campylopus introflexus	-4.389661	55.329147	1
Campylopus introflexus	-2.016882	53.02906	1
Campylopus introflexus	-2.089798	50.666884	1
Campylopus introflexus	-1.542253	53.446389	1
Campylopus introflexus	12.84388	56.23819	1
Campylopus introflexus	-4.136209	55.30688	1
Campylopus introflexus	10.840077	53.104276	1
Campylopus introflexus	-1.577953	52.880215	1
Campylopus introflexus	-4.276135	50.449056	1
Campylopus introflexus	-2.7897	53.403845	1
Campylopus introflexus	-0.914344	51.473435	1
Campylopus introflexus	-2.176108	53.806664	1
Campylopus introflexus	-3.742601	51.63636	1
Campylopus introflexus	-1.930106	55.622064	1
Campylopus introflexus	4.83054	50.85453	1
Campylopus introflexus	5.28424	51.09119	1
Campylopus introflexus	0.196312	51.363464	1
Campylopus introflexus	5.563809	51.459703	1
Campylopus introflexus	-6.269354	58.376877	1
Campylopus introflexus	-4.673107	55.790691	1
Campylopus introflexus	1.374747	52.144951	1
Campylopus introflexus	-5.11	40.2	1
Campylopus introflexus	-0.7972	52.092705	1
Campylopus introflexus	5.51913	49.977702	1
Campylopus introflexus	5.279742	49.853969	1
Campylopus introflexus	-4.316153	50.691112	1
Campylopus introflexus	-4.294124	50.529652	1
Campylopus introflexus	11.94366	58.89752	1
Campylopus introflexus	-3.779945	51.85161	1
Campylopus introflexus	-4.421373	52.958321	1
Campylopus introflexus	-5.22343	58.168567	1
Campylopus introflexus	-0.724522	53.098862	1
Campylopus introflexus	-2.878467	54.711322	1
Campylopus introflexus	-3.634825	51.853717	1
Campylopus introflexus	-1.2856	54.379883	1
Campylopus introflexus	0.239203	51.256082	1
Campylopus introflexus	-9.279248	52.942989	1
Campylopus introflexus	-3.886688	56.67694	1
Campylopus introflexus	6.15802	51.518951	1
Campylopus introflexus	-2.583839	53.643584	1
Campylopus introflexus	8.376514	56.09495	1
Campylopus introflexus	-4.855133	50.238384	1
Campylopus introflexus	5.278288	50.510339	1
Campylopus introflexus	6.78733	52.803873	1
Campylopus introflexus	4.7	52.6	1
Campylopus introflexus	6.08991	50.33929	1
Campylopus introflexus	-2.87121	52.719097	1
Campylopus introflexus	5.92301	51.246563	1
Campylopus introflexus	-4.544945	57.716655	1
Campylopus introflexus	8.357675	56.461867	1
Campylopus introflexus	-3.33427	50.741116	1
Campylopus introflexus	5.4234	51.746205	1
Campylopus introflexus	3.668352	50.691611	1
Campylopus introflexus	10.428346	57.513581	1
Campylopus introflexus	10.6585	54.801587	1
Campylopus introflexus	-5.070698	57.579157	1
Campylopus introflexus	-4.917468	51.938155	1
Campylopus introflexus	4.78926	52.137883	1
Campylopus introflexus	-3.110632	52.381309	1
Campylopus introflexus	-1.934818	52.719135	1
Campylopus introflexus	8.86796	47.59438	1
Campylopus introflexus	-2.665388	51.934675	1
Campylopus introflexus	-4.025731	52.791752	1
Campylopus introflexus	-6.947681	53.122679	1
Campylopus introflexus	-3.676294	52.980159	1
Campylopus introflexus	5.593145	51.402798	1
Campylopus introflexus	-1.284806	53.535012	1
Campylopus introflexus	4.17	51.6	1
Campylopus introflexus	9.400591	52.156392	1
Campylopus introflexus	-2.192124	51.806032	1
Campylopus introflexus	11.62621	58.24917	1
Campylopus introflexus	10.378791	57.610012	1
Campylopus introflexus	-6.883984	53.274855	1
Campylopus introflexus	-5.92412	54.205551	1
Campylopus introflexus	5.77049	52.451913	1
Campylopus introflexus	0.162741	51.428389	1
Campylopus introflexus	-4.028123	55.964792	1
Campylopus introflexus	-1.603145	51.465424	1
Campylopus introflexus	3.74597	51.24933	1
Campylopus introflexus	4.038701	50.351609	1
Campylopus introflexus	11.557	58.01988	1
Campylopus introflexus	-1.128839	52.302407	1
Campylopus introflexus	-4.113037	57.79648	1
Campylopus introflexus	-7.618056	53.324394	1
Campylopus introflexus	9.987358	56.108086	1
Campylopus introflexus	5.10194	52.204261	1
Campylopus introflexus	-3.662072	50.612343	1
Campylopus introflexus	-3.201482	59.088788	1
Campylopus introflexus	9.137663	56.309639	1
Campylopus introflexus	1.007833	51.283818	1
Campylopus introflexus	0.676299	52.198852	1
Campylopus introflexus	3.23524	50.95598	1
Campylopus introflexus	-8.989312	54.210399	1
Campylopus introflexus	-4.977515	56.224162	1
Campylopus introflexus	-5.721266	42.982554	1
Campylopus introflexus	-1.323573	52.659241	1
Campylopus introflexus	-3.187555	50.851967	1
Campylopus introflexus	3.924952	50.495079	1
Campylopus introflexus	3.332468	50.518292	1
Campylopus introflexus	6.7	53.15	1
Campylopus introflexus	4.150742	50.432786	1
Campylopus introflexus	-3.769025	52.678979	1
Campylopus introflexus	6.49342	52.951103	1
Campylopus introflexus	-0.588737	52.889213	1
Campylopus introflexus	-0.990689	53.847491	1
Campylopus introflexus	9.659972	56.386082	1
Campylopus introflexus	-2.848698	55.511318	1
Campylopus introflexus	-0.858082	54.250768	1
Campylopus introflexus	-6.113674	56.434366	1
Campylopus introflexus	0.165856	51.918432	1
Campylopus introflexus	5.39449	52.024851	1
Campylopus introflexus	-2.805253	51.13085	1
Campylopus introflexus	-2.382288	53.936508	1
Campylopus introflexus	5.732675	49.642658	1
Campylopus introflexus	0.162188	51.842064	1
Campylopus introflexus	6	52.2	1
Campylopus introflexus	0.996122	52.492434	1
Campylopus introflexus	14.376383	51.588883	1
Campylopus introflexus	-9.123087	54.056493	1
Campylopus introflexus	4.446702	50.657715	1
Campylopus introflexus	11.123604	52.67356	1
Campylopus introflexus	-1.407204	54.488386	1
Campylopus introflexus	1.450582	52.650929	1
Campylopus introflexus	0.420909	52.748388	1
Campylopus introflexus	-1.418804	51.432061	1
Campylopus introflexus	-5.019767	50.180244	1
Campylopus introflexus	10.87366	51.973637	1
Campylopus introflexus	-0.018807	52.199086	1
Campylopus introflexus	6.38949	52.082463	1
Campylopus introflexus	4.95	52.2	1
Campylopus introflexus	-3.534148	51.882048	1
Campylopus introflexus	0.169298	51.854073	1
Campylopus introflexus	12.8836	56.79569	1
Campylopus introflexus	4.1776	52.035583	1
Campylopus introflexus	9	46	1
Campylopus introflexus	-0.177192	51.08861	1
Campylopus introflexus	-9.294399	52.652563	1
Campylopus introflexus	5.35508	51.09775	1
Campylopus introflexus	-3.336459	51.756331	1
Campylopus introflexus	1.159047	51.98904	1
Campylopus introflexus	-0.619653	51.218554	1
Campylopus introflexus	-3.697067	52.367598	1
Campylopus introflexus	-7.843128	53.333888	1
Campylopus introflexus	-2.085402	54.004495	1
Campylopus introflexus	-5.772263	54.463422	1
Campylopus introflexus	-4.002224	50.633973	1
Campylopus introflexus	11.81363	58.41592	1
Campylopus introflexus	-0.771228	52.373402	1
Campylopus introflexus	-2.954425	57.244569	1
Campylopus introflexus	0.910102	52.193314	1
Campylopus introflexus	12.48913	57.11518	1
Campylopus introflexus	-5.005254	52.010592	1
Campylopus introflexus	-4.048912	51.055862	1
Campylopus introflexus	-6.441952	52.835407	1
Campylopus introflexus	6.05	51.55	1
Campylopus introflexus	-1.916916	54.33703	1
Campylopus introflexus	12.326512	51.274133	1
Campylopus introflexus	5.05081	51.597063	1
Campylopus introflexus	5.521513	50.076587	1
Campylopus introflexus	-0.472501	52.196841	1
Campylopus introflexus	-2.11169	52.413446	1
Campylopus introflexus	-3.368341	51.660651	1
Campylopus introflexus	-2.420141	53.913912	1
Campylopus introflexus	-0.929347	53.363681	1
Campylopus introflexus	-1.195342	54.271466	1
Campylopus introflexus	1.204301	52.720805	1
Campylopus introflexus	-3.68383	51.610241	1
Campylopus introflexus	-2.931432	56.328373	1
Campylopus introflexus	0.810623	52.586916	1
Campylopus introflexus	-2.054233	53.501184	1
Campylopus introflexus	8.849261	56.27915	1
Campylopus introflexus	-9.338641	51.699859	1
Campylopus introflexus	0.990531	52.843299	1
Campylopus introflexus	-4.027779	50.570574	1
Campylopus introflexus	-6.650706	57.368871	1
Campylopus introflexus	4.99028	52.448823	1
Campylopus introflexus	5.5	51.7	1
Campylopus introflexus	0.894988	51.847438	1
Campylopus introflexus	6.46027	52.663653	1
Campylopus introflexus	4.431873	50.154266	1
Campylopus introflexus	-4.693137	50.350196	1
Campylopus introflexus	5.7955	52.831523	1
Campylopus introflexus	-3.843956	50.564637	1
Campylopus introflexus	-2.831024	52.356635	1
Campylopus introflexus	-0.360484	53.464245	1
Campylopus introflexus	-3.493794	51.78231	1
Campylopus introflexus	9.741869	47.768925	1
Campylopus introflexus	0.738219	50.933817	1
Campylopus introflexus	6.118595	51.258295	1
Campylopus introflexus	-8.660907	53.799375	1
Campylopus introflexus	1.487688	52.140312	1
Campylopus introflexus	-0.916472	51.383536	1
Campylopus introflexus	8.639983	56.261174	1
Campylopus introflexus	4.26954	51.561103	1
Campylopus introflexus	-2.214167	55.190061	1
Campylopus introflexus	-3.83621	55.921522	1
Campylopus introflexus	0.882464	52.387794	1
Campylopus introflexus	-3.564926	52.762765	1
Campylopus introflexus	-4.170843	52.233955	1
Campylopus introflexus	5.85003	51.623501	1
Campylopus introflexus	-5.223067	50.213908	1
Campylopus introflexus	-4.973072	55.118552	1
Campylopus introflexus	-1.876006	52.575253	1
Campylopus introflexus	-4.650513	50.594038	1
Campylopus introflexus	13.81523	56.38493	1
Campylopus introflexus	-6.869933	55.064845	1
Campylopus introflexus	-7.130681	53.93146	1
Campylopus introflexus	-1.445822	53.913371	1
Campylopus introflexus	-5.076271	54.828288	1
Campylopus introflexus	-5.992773	54.196381	1
Campylopus introflexus	-0.32128	51.547376	1
Campylopus introflexus	17.29272	48.95758	1
Campylopus introflexus	0.274759	51.105205	1
Campylopus introflexus	-2.896886	53.425919	1
Campylopus introflexus	13.86973	56.61565	1
Campylopus introflexus	-4.068773	51.801471	1
Campylopus introflexus	-2.604817	55.147491	1
Campylopus introflexus	-2.454249	51.405645	1
Campylopus introflexus	4.73417	51.2414	1
Campylopus introflexus	9.412792	56.403637	1
Campylopus introflexus	-9.659416	52.379296	1
Campylopus introflexus	18.747096	50.273197	1
Campylopus introflexus	-2.27771	57.598211	1
Campylopus introflexus	-2.168245	53.739265	1
Campylopus introflexus	-4.136116	51.090274	1
Campylopus introflexus	-6.298594	57.489328	1
Campylopus introflexus	-3.711	50.577909	1
Campylopus introflexus	12.33335	55.80118	1
Campylopus introflexus	-6.445678	58.389033	1
Campylopus introflexus	1.12805	51.847313	1
Campylopus introflexus	-2.337323	51.145276	1
Campylopus introflexus	-2.786084	55.547678	1
Campylopus introflexus	-6.995275	52.359256	1
Campylopus introflexus	-4.623926	50.369769	1
Campylopus introflexus	5.23984	50.71735	1
Campylopus introflexus	-2.537845	54.187567	1
Campylopus introflexus	0.849361	52.158824	1
Campylopus introflexus	-4.48909	53.22936	1
Campylopus introflexus	0.531156	52.220041	1
Campylopus introflexus	-0.837495	51.068499	1
Campylopus introflexus	-6.45616	57.411897	1
Campylopus introflexus	13.68158	56.37714	1
Campylopus introflexus	8.6507	55.902201	1
Campylopus introflexus	4.65	52.4	1
Campylopus introflexus	-2.160757	57.634344	1
Campylopus introflexus	-4.326097	57.327746	1
Campylopus introflexus	-3.393182	52.953699	1
Campylopus introflexus	9.438419	56.615469	1
Campylopus introflexus	-2.68507	55.206824	1
Campylopus introflexus	8.758221	56.15188	1
Campylopus introflexus	8.526468	55.900189	1
Campylopus introflexus	-1.645935	50.796776	1
Campylopus introflexus	-0.006239	51.164744	1
Campylopus introflexus	13.46436	56.68047	1
Campylopus introflexus	1.033093	52.280149	1
Campylopus introflexus	19.22	50.14	1
Campylopus introflexus	-0.74886	51.732549	1
Campylopus introflexus	-6.507793	52.884331	1
Campylopus introflexus	8.39295	47.05956	1
Campylopus introflexus	9.436339	55.55729	1
Campylopus introflexus	-2.084763	52.554161	1
Campylopus introflexus	-0.681183	51.569957	1
Campylopus introflexus	12.040126	52.873543	1
Campylopus introflexus	4.7	51.85	1
Campylopus introflexus	-6.431404	58.168245	1
Campylopus introflexus	8.726304	56.259114	1
Campylopus introflexus	4.62567	50.29528	1
Campylopus introflexus	-4.72173	50.358525	1
Campylopus introflexus	-1.723739	53.321106	1
Campylopus introflexus	4.849664	49.955479	1
Campylopus introflexus	9.692341	56.453905	1
Campylopus introflexus	-4.73245	51.862558	1
Campylopus introflexus	6.08009	51.174761	1
Campylopus introflexus	18.16697	57.56229	1
Campylopus introflexus	9.994723	57.364239	1
Campylopus introflexus	6.14608	53.233293	1
Campylopus introflexus	6.47746	52.118143	1
Campylopus introflexus	9.50696	55.965677	1
Campylopus introflexus	-1.271726	50.680833	1
Campylopus introflexus	5.45	52.9	1
Campylopus introflexus	-5.689048	54.612367	1
Campylopus introflexus	12.76511	50.10911	1
Campylopus introflexus	5.282827	50.015789	1
Campylopus introflexus	1.236998	51.319978	1
Campylopus introflexus	11.120041	47.572623	1
Campylopus introflexus	-0.390021	51.233605	1
Campylopus introflexus	5.23231	51.077	1
Campylopus introflexus	-5.364435	57.679536	1
Campylopus introflexus	6.05609	52.091133	1
Campylopus introflexus	-5.216949	58.096828	1
Campylopus introflexus	5.41395	50.90472	1
Campylopus introflexus	6.04292	52.312031	1
Campylopus introflexus	-2.675017	52.717231	1
Campylopus introflexus	5.7	51.5	1
Campylopus introflexus	0.718706	52.413708	1
Campylopus introflexus	5.6	52	1
Campylopus introflexus	-4.124698	55.091368	1
Campylopus introflexus	-1.903315	53.573064	1
Campylopus introflexus	-5.109327	58.225325	1
Campylopus introflexus	5.445382	49.798584	1
Campylopus introflexus	5.56342	50.076161	1
Campylopus introflexus	6.49281	52.833613	1
Campylopus introflexus	13.03179	56.50765	1
Campylopus introflexus	8.92262	55.313464	1
Campylopus introflexus	5.797667	50.433181	1
Campylopus introflexus	0.671879	50.980775	1
Campylopus introflexus	-9.09686	52.078495	1
Campylopus introflexus	12.465666	56.038309	1
Campylopus introflexus	-2.596594	52.394012	1
Campylopus introflexus	-2.767015	52.051388	1
Campylopus introflexus	-3.752492	51.141621	1
Campylopus introflexus	8.398142	56.168662	1
Campylopus introflexus	4.35	51.8	1
Campylopus introflexus	8.975188	57.146483	1
Campylopus introflexus	4.68001	50.83471	1
Campylopus introflexus	5.56259	51.661733	1
Campylopus introflexus	-2.024633	54.435914	1
Campylopus introflexus	-4.766569	50.645306	1
Campylopus introflexus	-0.88732	54.304968	1
Campylopus introflexus	11.36083	58.39375	1
Campylopus introflexus	13.01251	56.07814	1
Campylopus introflexus	5.64158	51.573041	1
Campylopus introflexus	-1.402587	53.74239	1
Campylopus introflexus	-0.68521	51.929667	1
Campylopus introflexus	-1.602895	53.401663	1
Campylopus introflexus	4.601867	50.576596	1
Campylopus introflexus	0.970889	52.369415	1
Campylopus introflexus	18.094739	50.329557	1
Campylopus introflexus	-2.488393	51.033689	1
Campylopus introflexus	6.087953	50.448827	1
Campylopus introflexus	-3.610546	51.170641	1
Campylopus introflexus	10.540376	51.77366	1
Campylopus introflexus	-5.910743	56.512875	1
Campylopus introflexus	1.487959	52.748768	1
Campylopus introflexus	-4.426485	55.157637	1
Campylopus introflexus	-4.967722	50.244556	1
Campylopus introflexus	0.867651	52.770346	1
Campylopus introflexus	-2.686254	54.955651	1
Campylopus introflexus	2.372825	41.658938	1
Campylopus introflexus	-2.117185	54.453834	1
Campylopus introflexus	-0.14404	52.178644	1
Campylopus introflexus	-6.360846	57.451213	1
Campylopus introflexus	6.56115	52.526563	1
Campylopus introflexus	-1.257403	54.235914	1
Campylopus introflexus	-2.439521	52.853181	1
Campylopus introflexus	-9.072205	53.859297	1
Campylopus introflexus	3.83197	50.87138	1
Campylopus introflexus	-1.319445	52.544146	1
Campylopus introflexus	-1.933489	53.591061	1
Campylopus introflexus	12.31703	58.00927	1
Campylopus introflexus	-4.545656	55.793397	1
Campylopus introflexus	0.284769	51.047451	1
Campylopus introflexus	13.2917	47.975	1
Campylopus introflexus	12.32612	57.96525	1
Campylopus introflexus	-3.108509	51.707001	1
Campylopus introflexus	-4.099695	52.184888	1
Campylopus introflexus	13.57682	56.78698	1
Campylopus introflexus	-1.900289	54.184369	1
Campylopus introflexus	0.378363	51.258732	1
Campylopus introflexus	4.586914	50.39682	1
Campylopus introflexus	6.1572	52.757173	1
Campylopus introflexus	10.550152	57.715115	1
Campylopus introflexus	12.540069	51.97365	1
Campylopus introflexus	-3.55023	50.64986	1
Campylopus introflexus	9.631232	55.682912	1
Campylopus introflexus	-0.747696	51.588534	1
Campylopus introflexus	3.68934	51.20407	1
Campylopus introflexus	-0.801929	51.284856	1
Campylopus introflexus	6.01946	49.7415	1
Campylopus introflexus	10.636049	56.22692	1
Campylopus introflexus	6.97848	52.724221	1
Campylopus introflexus	0.175772	51.096297	1
Campylopus introflexus	-0.984387	53.478906	1
Campylopus introflexus	-5.777105	57.452099	1
Campylopus introflexus	6.108342	51.172241	1
Campylopus introflexus	3.07085	51.15195	1
Campylopus introflexus	4.80766	51.43891	1
Campylopus introflexus	10.900072	56.392903	1
Campylopus introflexus	13.2146	56.21354	1
Campylopus introflexus	-2.388389	54.995609	1
Campylopus introflexus	-5.02773	50.305976	1
Campylopus introflexus	-3.684749	52.023855	1
Campylopus introflexus	5.696635	50.344462	1
Campylopus introflexus	-0.70098	51.381345	1
Campylopus introflexus	-1.163764	53.552205	1
Campylopus introflexus	-1.635047	53.159069	1
Campylopus introflexus	-1.934045	53.23152	1
Campylopus introflexus	-7.850403	53.612878	1
Campylopus introflexus	-4.883007	56.148254	1
Campylopus introflexus	6.55962	52.264261	1
Campylopus introflexus	8.933777	56.075842	1
Campylopus introflexus	-2.915532	54.288646	1
Campylopus introflexus	-1.701665	51.180003	1
Campylopus introflexus	0.665634	51.897828	1
Campylopus introflexus	14.375	47.724998	1
Campylopus introflexus	-3.626094	51.671752	1
Campylopus introflexus	-8.75954	42.43919	1
Campylopus introflexus	14.01884	56.60628	1
Campylopus introflexus	-3.991611	53.066998	1
Campylopus introflexus	-4.070667	52.166204	1
Campylopus introflexus	12.23825	58.39029	1
Campylopus introflexus	8.458292	55.860665	1
Campylopus introflexus	-2.0161	53.323475	1
Campylopus introflexus	-5.248964	56.190354	1
Campylopus introflexus	-1.067002	51.753487	1
Campylopus introflexus	-7.839942	54.178415	1
Campylopus introflexus	-1.318174	54.272222	1
Campylopus introflexus	-3.784446	52.239533	1
Campylopus introflexus	-2.922599	51.816504	1
Campylopus introflexus	-3.037954	54.269679	1
Campylopus introflexus	-4.562904	50.542032	1
Campylopus introflexus	-5.28965	58.148899	1
Campylopus introflexus	6.63225	52.521621	1
Campylopus introflexus	-4.004386	52.000864	1
Campylopus introflexus	5.9616	52.786951	1
Campylopus introflexus	-3.978565	52.113924	1
Campylopus introflexus	-2.298738	53.968203	1
Campylopus introflexus	9.183323	55.686476	1
Campylopus introflexus	-2.446947	53.572267	1
Campylopus introflexus	5.05	51.9	1
Campylopus introflexus	6.8	53.05	1
Campylopus introflexus	4.09265	50.9087	1
Campylopus introflexus	-2.134655	55.073885	1
Campylopus introflexus	10.264651	56.826267	1
Campylopus introflexus	8.859636	56.543193	1
Campylopus introflexus	9.178052	55.143681	1
Campylopus introflexus	-0.59878	51.363532	1
Campylopus introflexus	-2.025474	55.765843	1
Campylopus introflexus	-3.952239	51.621819	1
Campylopus introflexus	4.16672	49.983286	1
Campylopus introflexus	-1.722983	53.437956	1
Campylopus introflexus	-3.4624	55.406675	1
Campylopus introflexus	-8.775571	39.807629	1
Campylopus introflexus	4.25	51.5	1
Campylopus introflexus	0.341232	51.176741	1
Campylopus introflexus	-4.001079	50.607011	1
Campylopus introflexus	-2.299837	54.120989	1
Campylopus introflexus	-2.289901	53.792961	1
Campylopus introflexus	8.79379	55.185559	1
Campylopus introflexus	-6.65486	54.826843	1
Campylopus introflexus	-3.054399	51.869344	1
Campylopus introflexus	12.99086	56.34801	1
Campylopus introflexus	-2.444362	54.044148	1
Campylopus introflexus	-1.065181	53.195962	1
Campylopus introflexus	2.78485	50.87177	1
Campylopus introflexus	13.21919	56.58127	1
Campylopus introflexus	-4.436615	57.853571	1
Campylopus introflexus	-2.65247	55.135114	1
Campylopus introflexus	-3.962975	53.224806	1
Campylopus introflexus	8.76661	46.20116	1
Campylopus introflexus	5.94299	50.27325	1
Campylopus introflexus	-1.571188	53.563347	1
Campylopus introflexus	-1.163659	53.595799	1
Campylopus introflexus	-2.977347	55.367032	1
Campylopus introflexus	0.425635	52.298692	1
Campylopus introflexus	-3.845461	51.944566	1
Campylopus introflexus	-2.281513	51.370221	1
Campylopus introflexus	-6.437815	54.401986	1
Campylopus introflexus	-1.042878	52.886099	1
Campylopus introflexus	6.8257	52.918061	1
Campylopus introflexus	-1.269689	51.716708	1
Campylopus introflexus	6.13677	52.129551	1
Campylopus introflexus	4.74144	51.843311	1
Campylopus introflexus	5.555935	50.336997	1
Campylopus introflexus	6.6	52.65	1
Campylopus introflexus	-2.353541	51.675286	1
Campylopus introflexus	17.13922	48.886326	1
Campylopus introflexus	4.62578	52.547773	1
Campylopus introflexus	-7.961914	54.76243	1
Campylopus introflexus	-4.716332	51.968602	1
Campylopus introflexus	2.939752	41.866898	1
Campylopus introflexus	-1.499617	54.017012	1
Campylopus introflexus	-5.814685	57.172242	1
Campylopus introflexus	-3.112601	51.726294	1
Campylopus introflexus	0.133059	51.238729	1
Campylopus introflexus	-8.21524	42.51554	1
Campylopus introflexus	-1.645418	50.865118	1
Campylopus introflexus	9.03219	55.890804	1
Campylopus introflexus	5.8	51.7	1
Campylopus introflexus	-7.794755	54.025621	1
Campylopus introflexus	8.46739	47.50868	1
Campylopus introflexus	3.13991	51.15553	1
Campylopus introflexus	6.26833	53.080903	1
Campylopus introflexus	1.14256	52.169359	1
Campylopus introflexus	-0.646991	51.749404	1
Campylopus introflexus	-2.024144	53.609053	1
Campylopus introflexus	5.85	51.95	1
Campylopus introflexus	5.55	52.4	1
Campylopus introflexus	-4.611854	50.406021	1
Campylopus introflexus	-9.480852	52.507038	1
Campylopus introflexus	-2.511452	51.378434	1
Campylopus introflexus	-6.991787	53.787968	1
Campylopus introflexus	9.332228	56.377372	1
Campylopus introflexus	-2.224901	54.408746	1
Campylopus introflexus	0.164952	52.621614	1
Campylopus introflexus	-2.665737	52.545127	1
Campylopus introflexus	-4.099197	51.644462	1
Campylopus introflexus	-4.776445	51.704141	1
Campylopus introflexus	-3.852082	50.411611	1
Campylopus introflexus	-1.686545	52.24227	1
Campylopus introflexus	3.654064	50.700515	1
Campylopus introflexus	3.67463	51.23095	1
Campylopus introflexus	-6.789581	52.366315	1
Campylopus introflexus	6.16893	50.47966	1
Campylopus introflexus	8.579143	56.212215	1
Campylopus introflexus	4.6027	50.00586	1
Campylopus introflexus	15.40645	56.225253	1
Campylopus introflexus	-7.24238	54.194105	1
Campylopus introflexus	-1.728453	50.758329	1
Campylopus introflexus	9.263451	55.554233	1
Campylopus introflexus	-1.813419	53.411166	1
Campylopus introflexus	1.728684	52.53006	1
Campylopus introflexus	-4.59645	51.997837	1
Campylopus introflexus	9.035623	55.772125	1
Campylopus introflexus	2.88255	51.05573	1
Campylopus introflexus	0.799637	51.714844	1
Campylopus introflexus	-5.352015	57.545032	1
Campylopus introflexus	-0.772941	54.016241	1
Campylopus introflexus	4.3	51.55	1
Campylopus introflexus	-2.370711	52.366249	1
Campylopus introflexus	-5.200325	57.530995	1
Campylopus introflexus	-4.200666	55.332699	1
Campylopus introflexus	6.43689	52.625121	1
Campylopus introflexus	-2.148404	54.768785	1
Campylopus introflexus	0.826435	51.912061	1
Campylopus introflexus	-2.235039	53.482988	1
Campylopus introflexus	9.122319	55.993654	1
Campylopus introflexus	-1.963126	54.256168	1
Campylopus introflexus	-1.745268	55.598907	1
Campylopus introflexus	6.81355	52.968263	1
Campylopus introflexus	-0.669305	53.177232	1
Campylopus introflexus	-4.624287	50.63061	1
Campylopus introflexus	14.215283	51.133883	1
Campylopus introflexus	-2.08489	53.752836	1
Campylopus introflexus	12.27969	57.42853	1
Campylopus introflexus	-0.187702	52.363646	1
Campylopus introflexus	8.285175	51.905661	1
Campylopus introflexus	8.657304	50.305685	1
Campylopus introflexus	5.2	51.4	1
Campylopus introflexus	-3.490868	51.450993	1
Campylopus introflexus	-3.89214	53.215164	1
Campylopus introflexus	-5.281394	58.05923	1
Campylopus introflexus	-6.349048	53.151825	1
Campylopus introflexus	-2.341178	51.376806	1
Campylopus introflexus	9.292814	55.837227	1
Campylopus introflexus	4.82504	52.044733	1
Campylopus introflexus	-3.385153	52.702069	1
Campylopus introflexus	-0.299807	50.823597	1
Campylopus introflexus	-1.260259	53.211266	1
Campylopus introflexus	-0.419732	52.034301	1
Campylopus introflexus	-8.961376	52.323676	1
Campylopus introflexus	-4.383009	56.003376	1
Campylopus introflexus	1.475819	52.596226	1
Campylopus introflexus	-7.312283	53.673435	1
Campylopus introflexus	-8.928696	53.55501	1
Campylopus introflexus	-0.714811	51.272242	1
Campylopus introflexus	-4.100925	57.877543	1
Campylopus introflexus	5.79018	52.792743	1
Campylopus introflexus	13.08685	56.26971	1
Campylopus introflexus	-4.940149	58.445014	1
Campylopus introflexus	12.49913	58.30029	1
Campylopus introflexus	11.040287	52.723555	1
Campylopus introflexus	-3.361495	51.938122	1
Campylopus introflexus	-0.938867	52.273881	1
Campylopus introflexus	9.469724	54.892871	1
Campylopus introflexus	8.376345	46.972678	1
Campylopus introflexus	9.968033	49.977005	1
Campylopus introflexus	-1.462495	52.663548	1
Campylopus introflexus	-1.369535	52.752988	1
Campylopus introflexus	12.91159	57.03726	1
Campylopus introflexus	-0.840688	50.969162	1
Campylopus introflexus	-4.595049	50.613277	1
Campylopus introflexus	8.279506	56.837143	1
Campylopus introflexus	-0.797509	50.986711	1
Campylopus introflexus	-2.436525	55.468553	1
Campylopus introflexus	-3.280112	55.5352	1
Campylopus introflexus	9.955507	53.157714	1
Campylopus introflexus	6.05	53.2	1
Campylopus introflexus	9.108909	55.890258	1
Campylopus introflexus	5.9462	52.038463	1
Campylopus introflexus	1.389425	52.232224	1
Campylopus introflexus	-4.84996	57.193772	1
Campylopus introflexus	8.60109	47.55239	1
Campylopus introflexus	-0.637344	54.428235	1
Campylopus introflexus	-3.790042	50.985023	1
Campylopus introflexus	7.02334	52.677813	1
Campylopus introflexus	-2.210945	57.625288	1
Campylopus introflexus	4.82359	52.161421	1
Campylopus introflexus	1.070619	52.715352	1
Campylopus introflexus	6.231754	50.37307	1
Campylopus introflexus	4.891469	49.955297	1
Campylopus introflexus	5.71107	51.476101	1
Campylopus introflexus	-3.013202	53.254197	1
Campylopus introflexus	-4.280529	51.858703	1
Campylopus introflexus	4.7	52.4	1
Campylopus introflexus	-3.930028	52.354131	1
Campylopus introflexus	7.05	52.85	1
Campylopus introflexus	0.076517	50.920932	1
Campylopus introflexus	4.291062	50.702666	1
Campylopus introflexus	8.319357	55.704653	1
Campylopus introflexus	-3.251633	56.352956	1
Campylopus introflexus	5.04632	51.01908	1
Campylopus introflexus	-0.30662	52.037675	1
Campylopus introflexus	4.55	52.3	1
Campylopus introflexus	-8.961313	53.662572	1
Campylopus introflexus	4.4757	50.02747	1
Campylopus introflexus	-2.222398	51.028654	1
Campylopus introflexus	5.48848	51.04788	1
Campylopus introflexus	-3.67747	51.0438	1
Campylopus introflexus	-1.280247	54.685412	1
Campylopus introflexus	-0.441207	51.814743	1
Campylopus introflexus	6.114862	50.635677	1
Campylopus introflexus	-3.142893	51.922465	1
Campylopus introflexus	-2.380358	52.880354	1
Campylopus introflexus	-4.085698	53.114384	1
Campylopus introflexus	4.530965	50.486815	1
Campylopus introflexus	-3.940151	50.500115	1
Campylopus introflexus	-3.920718	57.295057	1
Campylopus introflexus	-2.711971	57.56058	1
Campylopus introflexus	5.9	51.7	1
Campylopus introflexus	19.297222	49.613333	1
Campylopus introflexus	13.71498	56.04364	1
Campylopus introflexus	-3.406922	55.622998	1
Campylopus introflexus	-3.679367	51.880064	1
Campylopus introflexus	-3.606195	57.189545	1
Campylopus introflexus	-0.607743	54.391946	1
Campylopus introflexus	-1.261032	53.166325	1
Campylopus introflexus	-4.646483	50.522171	1
Campylopus introflexus	-2.888551	51.226463	1
Campylopus introflexus	4.75	52.65	1
Campylopus introflexus	-2.770601	51.622937	1
Campylopus introflexus	-4.169715	50.586003	1
Campylopus introflexus	-1.059894	52.095093	1
Campylopus introflexus	3.743041	50.395348	1
Campylopus introflexus	-3.506089	52.280277	1
Campylopus introflexus	-0.599055	51.425132	1
Campylopus introflexus	-1.884293	54.726584	1
Campylopus introflexus	12.124586	55.383395	1
Campylopus introflexus	-3.859979	50.451508	1
Campylopus introflexus	0.833736	52.487445	1
Campylopus introflexus	13.05137	56.51612	1
Campylopus introflexus	-2.718439	53.552967	1
Campylopus introflexus	-2.152131	55.550106	1
Campylopus introflexus	11.956811	52.62357	1
Campylopus introflexus	-4.039895	51.82041	1
Campylopus introflexus	-5.622565	43.25395	1
Campylopus introflexus	0.389086	52.164553	1
Campylopus introflexus	6.3978	51.892281	1
Campylopus introflexus	6.36207	49.6371	1
Campylopus introflexus	10.247957	56.86804	1
Campylopus introflexus	-0.486566	54.336559	1
Campylopus introflexus	11.57271	58.19963	1
Campylopus introflexus	-0.711911	54.015603	1
Campylopus introflexus	14.89294	56.91742	1
Campylopus introflexus	-0.983492	54.144037	1
Campylopus introflexus	-1.682192	50.78564	1
Campylopus introflexus	13.28006	56.41911	1
Campylopus introflexus	-4.489461	55.374343	1
Campylopus introflexus	14.243431	46.612659	1
Campylopus introflexus	-2.149578	54.876171	1
Campylopus introflexus	-3.533244	53.146607	1
Campylopus introflexus	-2.660027	53.679141	1
Campylopus introflexus	-3.753166	52.257849	1
Campylopus introflexus	5.61994	51.273083	1
Campylopus introflexus	0.550953	50.893089	1
Campylopus introflexus	4.41895	51.08915	1
Campylopus introflexus	-4.806758	51.866203	1
Campylopus introflexus	5.02301	50.86378	1
Campylopus introflexus	-5.900018	57.19659	1
Campylopus introflexus	-1.905959	52.368511	1
Campylopus introflexus	12.97062	56.46579	1
Campylopus introflexus	1.606243	52.745227	1
Campylopus introflexus	-5.918404	56.679835	1
Campylopus introflexus	-4.884302	55.192607	1
Campylopus introflexus	5.90838	50.16729	1
Campylopus introflexus	2.957025	39.856219	1
Campylopus introflexus	-5.848672	54.770302	1
Campylopus introflexus	-3.914889	52.631757	1
Campylopus introflexus	-2.564073	52.832833	1
Campylopus introflexus	5.35	51.45	1
Campylopus introflexus	6.60616	52.829943	1
Campylopus introflexus	-2.783191	51.850333	1
Campylopus introflexus	-2.492819	51.849212	1
Campylopus introflexus	-0.70012	54.392975	1
Campylopus introflexus	0.684971	52.342539	1
Campylopus introflexus	-6.228789	53.16807	1
Campylopus introflexus	-2.641133	51.404771	1
Campylopus introflexus	-1.513578	53.320435	1
Campylopus introflexus	-1.643342	53.959058	1
Campylopus introflexus	-0.328516	51.349647	1
Campylopus introflexus	-0.849565	54.556267	1
Campylopus introflexus	6.039744	50.510884	1
Campylopus introflexus	6.98361	52.758753	1
Campylopus introflexus	-5.275156	56.872877	1
Campylopus introflexus	-2.143684	53.204484	1
Campylopus introflexus	-0.706043	51.201556	1
Campylopus introflexus	-0.738677	51.864166	1
Campylopus introflexus	6.04238	52.925643	1
Campylopus introflexus	12.33368	56.047009	1
Campylopus introflexus	4.54828	50.60236	1
Campylopus introflexus	0.926899	51.891616	1
Campylopus introflexus	5.85881	52.369403	1
Campylopus introflexus	-8.833943	53.340065	1
Campylopus introflexus	-9.823115	52.288805	1
Campylopus introflexus	-2.162458	54.20214	1
Campylopus introflexus	-6.523867	55.004993	1
Campylopus introflexus	-5.210125	50.094169	1
Campylopus introflexus	-0.675103	51.282141	1
Campylopus introflexus	-2.268383	53.321919	1
Campylopus introflexus	16.220333	52.172811	1
Campylopus introflexus	-0.473546	51.306664	1
Campylopus introflexus	12.01722	58.27387	1
Campylopus introflexus	5.294167	49.880828	1
Campylopus introflexus	-1.85176	55.343445	1
Campylopus introflexus	-3.847888	50.303748	1
Campylopus introflexus	10.017183	54.134011	1
Campylopus introflexus	-2.753699	50.98462	1
Campylopus introflexus	-7.384295	53.871037	1
Campylopus introflexus	13.93302	56.34339	1
Campylopus introflexus	-1.745272	54.859372	1
Campylopus introflexus	0.920983	52.692157	1
Campylopus introflexus	3.99141	51.00766	1
Campylopus introflexus	-1.632122	53.500631	1
Campylopus introflexus	-2.753644	54.676215	1
Campylopus introflexus	1.618308	52.26365	1
Campylopus introflexus	5.059593	50.017346	1
Campylopus introflexus	-0.847364	52.326518	1
Campylopus introflexus	-1.145749	52.185653	1
Campylopus introflexus	5.7	52.15	1
Campylopus introflexus	-6.510546	58.255406	1
Campylopus introflexus	13.96715	50.351676	1
Campylopus introflexus	10.132069	55.96876	1
Campylopus introflexus	5.85	51.85	1
Campylopus introflexus	-9.312032	53.263882	1
Campylopus introflexus	-1.406548	51.434248	1
Campylopus introflexus	-5.552273	54.531051	1
Campylopus introflexus	-1.50544	54.021485	1
Campylopus introflexus	4.8152	51.40816	1
Campylopus introflexus	-2.624433	51.234016	1
Campylopus introflexus	-2.339771	55.253204	1
Campylopus introflexus	-0.961691	51.923439	1
Campylopus introflexus	12.53839	57.00564	1
Campylopus introflexus	12.08937	57.81685	1
Campylopus introflexus	-2.432499	55.100149	1
Campylopus introflexus	2.378819	39.587107	1
Campylopus introflexus	-0.906239	52.408442	1
Campylopus introflexus	5.388682	49.745154	1
Campylopus introflexus	-4.087106	51.601513	1
Campylopus introflexus	12.17239	57.49159	1
Campylopus introflexus	4.66	51.77	1
Campylopus introflexus	6.188941	49.804516	1
Campylopus introflexus	-2.881393	50.733954	1
Campylopus introflexus	11.956808	52.773554	1
Campylopus introflexus	-3.876827	52.829715	1
Campylopus introflexus	-0.818885	51.517922	1
Campylopus introflexus	5.8	51.95	1
Campylopus introflexus	-2.421812	55.201279	1
Campylopus introflexus	5.24846	51.17577	1
Campylopus introflexus	6.35905	52.213663	1
Campylopus introflexus	9.12523	47.32104	1
Campylopus introflexus	-1.322232	51.152793	1
Campylopus introflexus	11.123609	52.573572	1
Campylopus introflexus	-2.697884	53.220504	1
Campylopus introflexus	-3.027859	50.996332	1
Campylopus introflexus	-0.446732	51.674993	1
Campylopus introflexus	11.46844	58.7236	1
Campylopus introflexus	1.119501	52.570183	1
Campylopus introflexus	8.725193	55.420105	1
Campylopus introflexus	10.457277	57.681459	1
Campylopus introflexus	-1.382364	53.050157	1
Campylopus introflexus	-3.312859	57.244551	1
Campylopus introflexus	1.566044	52.25175	1
Campylopus introflexus	5.9	52.5	1
Campylopus introflexus	-2.810459	56.533619	1
Campylopus introflexus	-4.671109	51.942658	1
Campylopus introflexus	-6.306672	55.843188	1
Campylopus introflexus	26.7851	50.299853	1
Campylopus introflexus	-3.500969	53.20725	1
Campylopus introflexus	5.65	52.1	1
Campylopus introflexus	5.86325	52.090261	1
Campylopus introflexus	-8.436774	42.24124	1
Campylopus introflexus	3.58991	51.588991	1
Campylopus introflexus	6.18767	53.080923	1
Campylopus introflexus	4.57818	51.08025	1
Campylopus introflexus	3.25296	50.91641	1
Campylopus introflexus	14.813617	51.230833	1
Campylopus introflexus	-1.794915	54.899904	1
Campylopus introflexus	1.502026	52.739359	1
Campylopus introflexus	9.220852	55.616944	1
Campylopus introflexus	17.51333	54.69556	1
Campylopus introflexus	7.673057	52.32071	1
Campylopus introflexus	-2.441696	53.792498	1
Campylopus introflexus	-8.022978	52.812836	1
Campylopus introflexus	5.65	52	1
Campylopus introflexus	-2.577955	53.212157	1
Campylopus introflexus	-4.179264	56.088031	1
Campylopus introflexus	-3.795137	50.394516	1
Campylopus introflexus	-4.291879	55.546735	1
Campylopus introflexus	0.48574	52.845956	1
Campylopus introflexus	6.28068	52.623661	1
Campylopus introflexus	-2.993677	55.609071	1
Campylopus introflexus	-3.000573	52.094141	1
Campylopus introflexus	-4.05757	50.606027	1
Campylopus introflexus	3.74469	51.716721	1
Campylopus introflexus	-3.101914	50.834822	1
Campylopus introflexus	-9.736419	52.638373	1
Campylopus introflexus	-1.710353	50.934538	1
Campylopus introflexus	-3.245309	55.031642	1
Campylopus introflexus	10.623696	51.723664	1
Campylopus introflexus	15.553083	51.306467	1
Campylopus introflexus	8.422358	56.975306	1
Campylopus introflexus	3.23242	50.9614	1
Campylopus introflexus	4.94079	51.492663	1
Campylopus introflexus	-1.572685	52.388979	1
Campylopus introflexus	-3.527353	50.576865	1
Campylopus introflexus	-2.522724	52.298616	1
Campylopus introflexus	4.9	52.5	1
Campylopus introflexus	-1.689072	53.305097	1
Campylopus introflexus	-0.937641	52.171825	1
Campylopus introflexus	-0.356743	51.763688	1
Campylopus introflexus	-1.071707	54.306528	1
Campylopus introflexus	5.62311	52.243173	1
Campylopus introflexus	-1.776917	53.90943	1
Campylopus introflexus	-4.228137	55.260296	1
Campylopus introflexus	7.54142	52.9249	1
Campylopus introflexus	10.785645	53.14832	1
Campylopus introflexus	11.050505	51.811791	1
Campylopus introflexus	-2.906501	54.57631	1
Campylopus introflexus	-1.871764	54.76072	1
Campylopus introflexus	4.63757	52.645821	1
Campylopus introflexus	6.26285	52.317261	1
Campylopus introflexus	12.54569	56.88194	1
Campylopus introflexus	7.01403	52.657323	1
Campylopus introflexus	-3.221638	54.249982	1
Campylopus introflexus	-4.891306	50.37242	1
Campylopus introflexus	-7.813029	53.351814	1
Campylopus introflexus	-4.556612	51.861117	1
Campylopus introflexus	0.645489	51.092904	1
Campylopus introflexus	-8.184518	40.956608	1
Campylopus introflexus	-3.447875	51.910116	1
Campylopus introflexus	4.2742	50.01627	1
Campylopus introflexus	4.55	51.85	1
Campylopus introflexus	-3.173316	54.62839	1
Campylopus introflexus	-3.637868	51.134291	1
Campylopus introflexus	-7.277939	41.347955	1
Campylopus introflexus	-3.029923	51.592175	1
Campylopus introflexus	-3.038859	54.305622	1
Campylopus introflexus	4.871546	50.710595	1
Campylopus introflexus	9.043871	57.028169	1
Campylopus introflexus	-3.757391	51.645131	1
Campylopus introflexus	4.29294	50.70801	1
Campylopus introflexus	-3.507603	55.724317	1
Campylopus introflexus	-3.473705	51.810888	1
Campylopus introflexus	6.45395	52.460451	1
Campylopus introflexus	4.489525	50.810505	1
Campylopus introflexus	-3.929003	52.757947	1
Campylopus introflexus	-0.163707	51.967197	1
Campylopus introflexus	8.848166	55.828615	1
Campylopus introflexus	12.4154	56.99261	1
Campylopus introflexus	13.823114	50.290081	1
Campylopus introflexus	19.3342	50.6468	1
Campylopus introflexus	-7.574883	54.635928	1
Campylopus introflexus	9.286961	56.601723	1
Campylopus introflexus	-1.782691	53.536953	1
Campylopus introflexus	-5.71513	54.381483	1
Campylopus introflexus	5.21303	51.11938	1
Campylopus introflexus	-3.129763	52.007558	1
Campylopus introflexus	4.45	52.05	1
Campylopus introflexus	4.978171	50.197624	1
Campylopus introflexus	-0.82072	54.484089	1
Campylopus introflexus	7.873021	52.861656	1
Campylopus introflexus	-1.128398	51.57413	1
Campylopus introflexus	2.914237	50.819539	1
Campylopus introflexus	6.0113	52.373733	1
Campylopus introflexus	-4.251181	53.273005	1
Campylopus introflexus	-3.747359	52.877095	1
Campylopus introflexus	8.345963	56.263048	1
Campylopus introflexus	-8.278516	40.840841	1
Campylopus introflexus	-1.681506	52.943463	1
Campylopus introflexus	6.8	52.25	1
Campylopus introflexus	-3.749837	50.692	1
Campylopus introflexus	-6.361858	54.934193	1
Campylopus introflexus	-4.657467	55.089892	1
Campylopus introflexus	4.838648	50.252221	1
Campylopus introflexus	1.009766	51.826568	1
Campylopus introflexus	-0.608351	54.373977	1
Campylopus introflexus	9.750337	56.380734	1
Campylopus introflexus	-3.613846	50.710601	1
Campylopus introflexus	8.99956	47.54771	1
Campylopus introflexus	-4.419298	55.813926	1
Campylopus introflexus	-0.78	39.080002	1
Campylopus introflexus	-2.05084	50.624192	1
Campylopus introflexus	-3.364775	54.401241	1
Campylopus introflexus	-4.034419	52.293034	1
Campylopus introflexus	15.074333	51.386283	1
Campylopus introflexus	0.253459	52.37404	1
Campylopus introflexus	-1.740545	53.024509	1
Campylopus introflexus	5.15522	51.01522	1
Campylopus introflexus	4.35	51.85	1
Campylopus introflexus	1.105872	51.216944	1
Campylopus introflexus	-3.000453	52.705941	1
Campylopus introflexus	-4.079673	51.691571	1
Campylopus introflexus	-6.195617	52.888984	1
Campylopus introflexus	-4.028163	52.462408	1
Campylopus introflexus	-0.001044	51.614298	1
Campylopus introflexus	0.186837	50.846068	1
Campylopus introflexus	-6.68992	57.934111	1
Campylopus introflexus	5.72054	51.12938	1
Campylopus introflexus	-1.971223	54.644902	1
Campylopus introflexus	-4.776123	58.538531	1
Campylopus introflexus	-1.619955	54.767383	1
Campylopus introflexus	-2.078366	52.275474	1
Campylopus introflexus	11.49579	48.243727	1
Campylopus introflexus	0.456562	51.085337	1
Campylopus introflexus	-3.343888	56.099952	1
Campylopus introflexus	0.983148	52.735572	1
Campylopus introflexus	6.28495	52.905163	1
Campylopus introflexus	-2.559371	55.207465	1
Campylopus introflexus	5.91702	53.084161	1
Campylopus introflexus	-4.99	43.27	1
Campylopus introflexus	0.173457	52.240661	1
Campylopus introflexus	-2.19532	55.149734	1
Campylopus introflexus	-1.290489	53.965717	1
Campylopus introflexus	-9.127439	53.652138	1
Campylopus introflexus	-2.451949	54.039626	1
Campylopus introflexus	14.781383	51.18945	1
Campylopus introflexus	11.540204	52.723556	1
Campylopus introflexus	6.9356	52.661253	1
Campylopus introflexus	-3.739233	52.206939	1
Campylopus introflexus	-1.752933	53.464987	1
Campylopus introflexus	4.54129	50.07636	1
Campylopus introflexus	12.750833	57.199847	1
Campylopus introflexus	1.014834	52.01081	1
Campylopus introflexus	5.77433	51.567773	1
Campylopus introflexus	5.95	50.85	1
Campylopus introflexus	-1.784824	52.663672	1
Campylopus introflexus	-3.11062	55.814739	1
Campylopus introflexus	8.210169	56.152635	1
Campylopus introflexus	-4.262787	55.592215	1
Campylopus introflexus	-4.289424	52.005108	1
Campylopus introflexus	12.89683	56.78156	1
Campylopus introflexus	13.8555	56.38171	1
Campylopus introflexus	4.77906	51.45698	1
Campylopus introflexus	6.18632	50.56972	1
Campylopus introflexus	6.36953	49.8169	1
Campylopus introflexus	3.70014	50.97903	1
Campylopus introflexus	-2.024418	54.076423	1
Campylopus introflexus	5.69507	52.198953	1
Campylopus introflexus	9.280271	56.086708	1
Campylopus introflexus	4.46088	50.675684	1
Campylopus introflexus	5.95	51.65	1
Campylopus introflexus	-4.077117	50.407809	1
Campylopus introflexus	-3.44672	51.874164	1
Campylopus introflexus	10.790325	52.773546	1
Campylopus introflexus	1.671856	52.476521	1
Campylopus introflexus	3.76634	50.80073	1
Campylopus introflexus	6.000869	50.610351	1
Campylopus introflexus	-4.747909	52.068142	1
Campylopus introflexus	6.34396	52.433481	1
Campylopus introflexus	-1.585669	52.284722	1
Campylopus introflexus	4.50364	50.76547	1
Campylopus introflexus	-4.847617	51.983934	1
Campylopus introflexus	8.529457	55.594068	1
Campylopus introflexus	-6.608279	58.35085	1
Campylopus introflexus	4.91204	50.98992	1
Campylopus introflexus	-3.850931	52.866534	1
Campylopus introflexus	-2.113694	53.186539	1
Campylopus introflexus	-2.742573	54.918925	1
Campylopus introflexus	-4.256982	50.638309	1
Campylopus introflexus	5.54963	51.2091	1
Campylopus introflexus	-3.003228	56.321972	1
Campylopus introflexus	-1.127847	54.558592	1
Campylopus introflexus	-3.391523	50.855558	1
Campylopus introflexus	-1.96219	55.280629	1
Campylopus introflexus	11.551091	55.574068	1
Campylopus introflexus	-2.496562	52.646195	1
Campylopus introflexus	7.05	52.95	1
Campylopus introflexus	0.294025	51.922298	1
Campylopus introflexus	0.633518	52.833776	1
Campylopus introflexus	-3.118021	58.614419	1
Campylopus introflexus	-3.728678	50.98235	1
Campylopus introflexus	9.894608	56.743435	1
Campylopus introflexus	-1.709216	53.249161	1
Campylopus introflexus	-2.175756	51.680856	1
Campylopus introflexus	5.94203	52.797153	1
Campylopus introflexus	-0.855094	54.358593	1
Campylopus introflexus	-0.225625	51.429516	1
Campylopus introflexus	13.59874	58.68823	1
Campylopus introflexus	-3.192313	55.876874	1
Campylopus introflexus	12.17368	57.51532	1
Campylopus introflexus	-7.515078	54.456037	1
Campylopus introflexus	-5.507619	54.50318	1
Campylopus introflexus	-1.914732	55.388433	1
Campylopus introflexus	-3.739814	52.688403	1
Campylopus introflexus	-4.59878	50.424304	1
Campylopus introflexus	-1.993897	53.752866	1
Campylopus introflexus	8.417883	56.489423	1
Campylopus introflexus	0.986913	51.270862	1
Campylopus introflexus	10.197013	57.296768	1
Campylopus introflexus	-1.58302	52.349834	1
Campylopus introflexus	-3.689004	51.768877	1
Campylopus introflexus	-1.338713	52.978008	1
Campylopus introflexus	14.69372	56.4645	1
Campylopus introflexus	-3.701863	52.473174	1
Campylopus introflexus	5.346733	52.058967	1
Campylopus introflexus	0.294232	52.310311	1
Campylopus introflexus	-0.621038	51.650193	1
Campylopus introflexus	-5.340739	50.162451	1
Campylopus introflexus	8.753875	55.296266	1
Campylopus introflexus	-0.298844	51.742632	1
Campylopus introflexus	4.5192	51.2414	1
Campylopus introflexus	6.05363	53.031053	1
Campylopus introflexus	-0.041825	52.523613	1
Campylopus introflexus	8.958357	55.208641	1
Campylopus introflexus	11.33538	58.45939	1
Campylopus introflexus	-6.797527	54.738505	1
Campylopus introflexus	5.871166	50.531167	1
Campylopus introflexus	-0.389706	51.957017	1
Campylopus introflexus	-6.544764	53.99003	1
Campylopus introflexus	-3.044157	55.71648	1
Campylopus introflexus	0.651348	52.271357	1
Campylopus introflexus	0.000409	51.630909	1
Campylopus introflexus	4.822051	49.982564	1
Campylopus introflexus	7.955846	49.790165	1
Campylopus introflexus	-0.95739	53.964053	1
Campylopus introflexus	0.813449	52.157439	1
Campylopus introflexus	5.9	53	1
Campylopus introflexus	5.335904	49.880483	1
Campylopus introflexus	-0.045686	52.253485	1
Campylopus introflexus	-5.572751	57.791078	1
Campylopus introflexus	-4.593769	55.315993	1
Campylopus introflexus	-3.313325	57.252074	1
Campylopus introflexus	5.93521	50.54412	1
Campylopus introflexus	12.92067	56.86424	1
Campylopus introflexus	13.039997	51.773677	1
Campylopus introflexus	-2.373589	53.815199	1
Campylopus introflexus	-2.850411	51.835031	1
Campylopus introflexus	-2.851221	55.628114	1
Campylopus introflexus	6.41762	52.995133	1
Campylopus introflexus	0.528918	52.566293	1
Campylopus introflexus	-4.428669	55.193548	1
Campylopus introflexus	-2.174986	53.537021	1
Campylopus introflexus	4.715805	50.711163	1
Campylopus introflexus	-2.106563	52.421092	1
Campylopus introflexus	-2.255512	57.6535	1
Campylopus introflexus	-2.144994	53.590991	1
Campylopus introflexus	1.269669	51.153561	1
Campylopus introflexus	4.319538	50.540861	1
Campylopus introflexus	-5.920777	54.879377	1
Campylopus introflexus	-1.782322	53.608858	1
Campylopus introflexus	17.839921	54.4855	1
Campylopus introflexus	-0.952041	53.568515	1
Campylopus introflexus	6.0004	50.6979	1
Campylopus introflexus	5.91181	52.031813	1
Campylopus introflexus	12.47093	58.16017	1
Campylopus introflexus	-2.755572	53.094304	1
Campylopus introflexus	9.608613	55.686415	1
Campylopus introflexus	-0.987316	51.429129	1
Campylopus introflexus	0.117237	51.252956	1
Campylopus introflexus	-2.308236	53.186194	1
Campylopus introflexus	-0.681167	53.519892	1
Campylopus introflexus	-8.930668	53.644844	1
Campylopus introflexus	-1.226722	54.235721	1
Campylopus introflexus	1.509598	52.649194	1
Campylopus introflexus	5.734204	49.696593	1
Campylopus introflexus	-1.947515	54.462866	1
Campylopus introflexus	-2.204728	53.447089	1
Campylopus introflexus	5.741385	49.948288	1
Campylopus introflexus	11.456892	52.62357	1
Campylopus introflexus	1.359238	51.155968	1
Campylopus introflexus	1.303113	51.967096	1
Campylopus introflexus	5.492947	50.643328	1
Campylopus introflexus	-5.019751	58.173554	1
Campylopus introflexus	-5.523727	50.17503	1
Campylopus introflexus	1.064198	51.13934	1
Campylopus introflexus	-1.524686	54.806588	1
Campylopus introflexus	14.98095	50.738217	1
Campylopus introflexus	-4.16354	50.451205	1
Campylopus introflexus	4.38744	51.495601	1
Campylopus introflexus	4.58642	52.399631	1
Campylopus introflexus	-0.54186	51.865038	1
Campylopus introflexus	-0.520035	51.199351	1
Campylopus introflexus	-3.506081	53.011206	1
Campylopus introflexus	-2.400449	51.828434	1
Campylopus introflexus	-2.949579	53.257867	1
Campylopus introflexus	3.0258	51.13998	1
Campylopus introflexus	-2.865947	52.827013	1
Campylopus introflexus	7.99808	47.06216	1
Campylopus introflexus	12.61936	57.20169	1
Campylopus introflexus	-4.626408	50.414688	1
Campylopus introflexus	4.35	51.45	1
Campylopus introflexus	0.221456	50.857106	1
Campylopus introflexus	-3.4485	52.827176	1
Campylopus introflexus	-1.903089	53.671934	1
Campylopus introflexus	-2.356799	53.6265	1
Campylopus introflexus	5.377736	50.545482	1
Campylopus introflexus	-2.971505	53.398369	1
Campylopus introflexus	9.05502	47.1871	1
Campylopus introflexus	5.36172	51.26313	1
Campylopus introflexus	-8.149516	55.08572	1
Campylopus introflexus	4.63173	50.88746	1
Campylopus introflexus	-4.536581	58.076253	1
Campylopus introflexus	7.05	53.15	1
Campylopus introflexus	6.65	52.95	1
Campylopus introflexus	12.72494	56.42488	1
Campylopus introflexus	-6.87214	54.847023	1
Campylopus introflexus	-2.024185	54.975559	1
Campylopus introflexus	-2.388276	53.349107	1
Campylopus introflexus	4.65	52.5	1
Campylopus introflexus	-4.336754	53.073304	1
Campylopus introflexus	1.338855	52.05603	1
Campylopus introflexus	4.587039	50.423791	1
Campylopus introflexus	5.464047	50.61663	1
Campylopus introflexus	-3.005409	54.223318	1
Campylopus introflexus	1.267456	52.77304	1
Campylopus introflexus	-8.594625	52.317104	1
Campylopus introflexus	-3.870677	55.356173	1
Campylopus introflexus	-6.385685	55.234564	1
Campylopus introflexus	4.17083	50.680051	1
Campylopus introflexus	9.947925	56.891627	1
Campylopus introflexus	8.199986	55.677651	1
Campylopus introflexus	-3.6694	51.826705	1
Campylopus introflexus	5.86887	52.77882	1
Campylopus introflexus	-3.861073	50.479372	1
Campylopus introflexus	13.884991	51.955519	1
Campylopus introflexus	-1.087273	51.465917	1
Campylopus introflexus	5.11	51.44	1
Campylopus introflexus	19.3001	50.2036	1
Campylopus introflexus	0.647386	50.964739	1
Campylopus introflexus	17.59294	53.95147	1
Campylopus introflexus	11.373574	52.423589	1
Campylopus introflexus	-3.738542	51.150823	1
Campylopus introflexus	-3.410655	51.64981	1
Campylopus introflexus	0.187758	51.183759	1
Campylopus introflexus	-2.929647	51.912205	1
Campylopus introflexus	13.06105	56.96176	1
Campylopus introflexus	-2.145179	53.64492	1
Campylopus introflexus	-1.29438	50.86892	1
Campylopus introflexus	-6.276273	52.728418	1
Campylopus introflexus	6.33028	52.364291	1
Campylopus introflexus	4.4177	49.98345	1
Campylopus introflexus	0.206429	51.289979	1
Campylopus introflexus	-3.006624	51.680944	1
Campylopus introflexus	6.1	52.4	1
Campylopus introflexus	-9.080262	52.297036	1
Campylopus introflexus	-3.52021	50.596295	1
Campylopus introflexus	-1.322181	54.821802	1
Campylopus introflexus	-4.869906	55.210926	1
Campylopus introflexus	12.73785	57.0062	1
Campylopus introflexus	-3.001774	55.303482	1
Campylopus introflexus	12.52282	56.25363	1
Campylopus introflexus	13.21432	56.51199	1
Campylopus introflexus	-1.933769	53.411293	1
Campylopus introflexus	5.348162	49.799456	1
Campylopus introflexus	0.934252	52.889667	1
Campylopus introflexus	-0.572962	51.362321	1
Campylopus introflexus	4.515303	49.983367	1
Campylopus introflexus	-4.621289	50.57671	1
Campylopus introflexus	4.164162	50.585645	1
Campylopus introflexus	13.30986	57.19634	1
Campylopus introflexus	9.545853	56.640532	1
Campylopus introflexus	-1.639422	50.905565	1
Campylopus introflexus	-0.988018	53.326125	1
Campylopus introflexus	-5.874313	57.133098	1
Campylopus introflexus	13.00228	57.03485	1
Campylopus introflexus	5.40144	51.22803	1
Campylopus introflexus	0.699677	51.580034	1
Campylopus introflexus	6.008438	50.421404	1
Campylopus introflexus	-1.739154	51.63417	1
Campylopus introflexus	9.10703	55.677294	1
Campylopus introflexus	9.975941	56.453462	1
Campylopus introflexus	-8.43315	52.299832	1
Campylopus introflexus	5.70966	52.220211	1
Campylopus introflexus	-9.716285	53.627175	1
Campylopus introflexus	13.03779	57.44146	1
Campylopus introflexus	-7.598193	52.237033	1
Campylopus introflexus	5.5	51.75	1
Campylopus introflexus	-3.810297	50.625873	1
Campylopus introflexus	4.50531	51.33178	1
Campylopus introflexus	1.263416	52.917045	1
Campylopus introflexus	6.6	53.3	1
Campylopus introflexus	5.50604	51.18256	1
Campylopus introflexus	5.94917	52.320251	1
Campylopus introflexus	-4.711377	58.144539	1
Campylopus introflexus	-6.300409	54.373176	1
Campylopus introflexus	-2.08442	53.519143	1
Campylopus introflexus	-1.962942	54.462872	1
Campylopus introflexus	7.1	53	1
Campylopus introflexus	-2.224951	54.417733	1
Campylopus introflexus	-1.629597	55.49573	1
Campylopus introflexus	-2.412556	53.140933	1
Campylopus introflexus	-4.505296	53.231043	1
Campylopus introflexus	11.53754	58.76201	1
Campylopus introflexus	-1.123981	53.662255	1
Campylopus introflexus	-7.919826	54.443959	1
Campylopus introflexus	9.957914	55.247244	1
Campylopus introflexus	-6.361898	54.760353	1
Campylopus introflexus	3.6688	50.4577	1
Campylopus introflexus	-3.939354	52.063548	1
Campylopus introflexus	6.094811	50.474109	1
Campylopus introflexus	-2.835954	52.617316	1
Campylopus introflexus	-6.35338	53.816839	1
Campylopus introflexus	9.467756	55.990401	1
Campylopus introflexus	3.71328	51.02719	1
Campylopus introflexus	5.851146	50.342589	1
Campylopus introflexus	-2.676385	55.620217	1
Campylopus introflexus	6.1	51.95	1
Campylopus introflexus	4.588211	50.675513	1
Campylopus introflexus	-3.042895	56.264591	1
Campylopus introflexus	0.771941	52.804096	1
Campylopus introflexus	-7.256938	43.545858	1
Campylopus introflexus	-2.041825	52.765397	1
Campylopus introflexus	-1.3908	53.508634	1
Campylopus introflexus	-2.743901	53.283149	1
Campylopus introflexus	6.46213	52.515511	1
Campylopus introflexus	-4.490907	55.434987	1
Campylopus introflexus	-2.606372	55.198254	1
Campylopus introflexus	4.59628	51.17482	1
Campylopus introflexus	1.255412	52.112332	1
Campylopus introflexus	8.287037	56.251423	1
Campylopus introflexus	5.75	50.8	1
Campylopus introflexus	-3.15096	52.237072	1
Campylopus introflexus	-2.626876	52.456787	1
Campylopus introflexus	-6.316436	54.732778	1
Campylopus introflexus	5.7	52.8	1
Campylopus introflexus	5.601841	49.940878	1
Campylopus introflexus	-4.844874	50.301603	1
Campylopus introflexus	-4.025365	51.055823	1
Campylopus introflexus	-4.781919	55.35819	1
Campylopus introflexus	-4.152835	53.2467	1
Campylopus introflexus	8.924662	56.493859	1
Campylopus introflexus	4.65	51.45	1
Campylopus introflexus	13.01834	56.3905	1
Campylopus introflexus	-3.617857	52.591233	1
Campylopus introflexus	-2.9878	57.253294	1
Campylopus introflexus	11.623529	52.673564	1
Campylopus introflexus	-4.06168	56.59329	1
Campylopus introflexus	5.94018	50.485294	1
Campylopus introflexus	-6.803548	54.876461	1
Campylopus introflexus	-5.151754	51.948749	1
Campylopus introflexus	-3.693365	52.635131	1
Campylopus introflexus	16.72529	58.66078	1
Campylopus introflexus	-4.63731	56.672286	1
Campylopus introflexus	-0.587672	51.070244	1
Campylopus introflexus	5.82341	51.619563	1
Campylopus introflexus	-2.991074	53.91505	1
Campylopus introflexus	3.39569	51.08331	1
Campylopus introflexus	-1.637389	52.880411	1
Campylopus introflexus	-2.254159	54.157045	1
Campylopus introflexus	0.188244	52.139227	1
Campylopus introflexus	5.557598	49.842434	1
Campylopus introflexus	0.206999	51.002179	1
Campylopus introflexus	6.15	52.1	1
Campylopus introflexus	8.39215	47.01459	1
Campylopus introflexus	12.9583	47.975	1
Campylopus introflexus	-1.036771	52.725582	1
Campylopus introflexus	-5.206459	58.168995	1
Campylopus introflexus	-4.84392	55.699077	1
Campylopus introflexus	-3.414007	51.527524	1
Campylopus introflexus	-3.462247	55.829032	1
Campylopus introflexus	-4.061176	58.066867	1
Campylopus introflexus	-3.461908	53.291339	1
Campylopus introflexus	6.00252	51.471513	1
Campylopus introflexus	-4.205534	58.208201	1
Campylopus introflexus	-4.372292	53.162962	1
Campylopus introflexus	-2.233952	53.28524	1
Campylopus introflexus	8.324688	56.878468	1
Campylopus introflexus	6.05	51.85	1
Campylopus introflexus	0.017776	51.712893	1
Campylopus introflexus	-2.525227	55.000936	1
Campylopus introflexus	-3.324487	50.670631	1
Campylopus introflexus	-3.441111	53.052017	1
Campylopus introflexus	-1.524416	55.028101	1
Campylopus introflexus	18.2172	54.4265	1
Campylopus introflexus	-1.247908	60.434192	1
Campylopus introflexus	11.873498	52.27361	1
Campylopus introflexus	-4.956427	50.514707	1
Campylopus introflexus	5.639483	50.309136	1
Campylopus introflexus	5.08258	52.218413	1
Campylopus introflexus	9.745845	56.105031	1
Campylopus introflexus	1.533314	52.576535	1
Campylopus introflexus	-4.978296	58.084659	1
Campylopus introflexus	-0.885864	54.358881	1
Campylopus introflexus	11.75123	58.11034	1
Campylopus introflexus	11.30981	58.39107	1
Campylopus introflexus	8.821077	54.781631	1
Campylopus introflexus	4.38604	51.20151	1
Campylopus introflexus	4.947208	49.955029	1
Campylopus introflexus	5.39232	49.91596	1
Campylopus introflexus	5.75	51.7	1
Campylopus introflexus	-1.435076	53.580759	1
Campylopus introflexus	-3.741218	57.133732	1
Campylopus introflexus	-2.97386	52.940346	1
Campylopus introflexus	9.091279	57.144395	1
Campylopus introflexus	-6.152944	57.530185	1
Campylopus introflexus	-1.648026	54.935513	1
Campylopus introflexus	-5.964349	56.403264	1
Campylopus introflexus	-2.445436	53.428457	1
Campylopus introflexus	8.334172	55.556659	1
Campylopus introflexus	5.606745	50.66915	1
Campylopus introflexus	-1.411071	54.218787	1
Campylopus introflexus	0.722874	52.445536	1
Campylopus introflexus	6.077873	50.200078	1
Campylopus introflexus	4.4	51.95	1
Campylopus introflexus	-3.754651	52.319553	1
Campylopus introflexus	-0.236971	52.489144	1
Campylopus introflexus	-4.318137	52.137633	1
Campylopus introflexus	-3.008424	52.409196	1
Campylopus introflexus	-3.325744	56.198745	1
Campylopus introflexus	3.55	51.55	1
Campylopus introflexus	7.787772	50.312111	1
Campylopus introflexus	5.624276	49.73382	1
Campylopus introflexus	-4.490881	55.183304	1
Campylopus introflexus	-2.259986	53.864933	1
Campylopus introflexus	-3.05054	56.543051	1
Campylopus introflexus	-0.06312	50.916138	1
Campylopus introflexus	9.176554	55.399158	1
Campylopus introflexus	-1.707436	53.509827	1
Campylopus introflexus	10.074396	56.646205	1
Campylopus introflexus	-3.842942	52.677853	1
Campylopus introflexus	-2.611484	50.850564	1
Campylopus introflexus	9.058928	55.580008	1
Campylopus introflexus	11.706843	52.823546	1
Campylopus introflexus	0.134071	52.789907	1
Campylopus introflexus	5.292561	50.519217	1
Campylopus introflexus	4.65	51.85	1
Campylopus introflexus	-3.510857	52.484759	1
Campylopus introflexus	-1.726357	51.226057	1
Campylopus introflexus	-1.455322	50.716007	1
Campylopus introflexus	5.2112	52.227351	1
Campylopus introflexus	-0.42513	52.295121	1
Campylopus introflexus	0.618598	51.210882	1
Campylopus introflexus	0.814388	52.518932	1
Campylopus introflexus	-1.933348	53.680943	1
Campylopus introflexus	9.250249	55.645642	1
Campylopus introflexus	-3.582201	52.42089	1
Campylopus introflexus	-6.081766	54.127746	1
Campylopus introflexus	-1.617693	53.428677	1
Campylopus introflexus	-5.208774	56.394122	1
Campylopus introflexus	5.574318	50.507646	1
Campylopus introflexus	0.364411	51.29409	1
Campylopus introflexus	-1.844162	53.231436	1
Campylopus introflexus	6.7548	52.232141	1
Campylopus introflexus	13.1917	56.76119	1
Campylopus introflexus	-3.121498	56.192024	1
Campylopus introflexus	6.1	51.55	1
Campylopus introflexus	-3.998956	56.639244	1
Campylopus introflexus	-3.635963	52.680891	1
Campylopus introflexus	-0.333066	51.619482	1
Campylopus introflexus	-3.424754	57.215409	1
Campylopus introflexus	6.42979	52.062343	1
Campylopus introflexus	18.2925	50.828333	1
Campylopus introflexus	6.60287	52.157941	1
Campylopus introflexus	9.212406	55.997889	1
Campylopus introflexus	-9.298607	51.817151	1
Campylopus introflexus	6.4	52.55	1
Campylopus introflexus	-2.15553	55.005116	1
Campylopus introflexus	-4.725947	54.944544	1
Campylopus introflexus	-3.57937	52.819887	1
Campylopus introflexus	10.090168	56.989991	1
Campylopus introflexus	-3.074983	54.512019	1
Campylopus introflexus	-3.295797	55.624223	1
Campylopus introflexus	11.28706	55.736359	1
Campylopus introflexus	-0.86877	50.956398	1
Campylopus introflexus	-2.144228	53.366281	1
Campylopus introflexus	4.92018	50.8656	1
Campylopus introflexus	-5.229126	58.231338	1
Campylopus introflexus	1.524866	52.194523	1
Campylopus introflexus	12.61061	56.1329	1
Campylopus introflexus	-3.300172	50.814795	1
Campylopus introflexus	-2.0689	53.249495	1
Campylopus introflexus	-4.279211	55.05262	1
Campylopus introflexus	-3.934182	51.024993	1
Campylopus introflexus	-2.784718	51.771201	1
Campylopus introflexus	5.1	52.05	1
Campylopus introflexus	-5.929083	57.088232	1
Campylopus introflexus	-0.059697	51.237138	1
Campylopus introflexus	4.53977	50.92728	1
Campylopus introflexus	0.078582	51.460038	1
Campylopus introflexus	-2.902186	55.079602	1
Campylopus introflexus	-6.207828	54.731221	1
Campylopus introflexus	9.596385	56.155154	1
Campylopus introflexus	-4.316396	53.416255	1
Campylopus introflexus	4.57443	50.74738	1
Campylopus introflexus	-1.680446	53.087287	1
Campylopus introflexus	5.506259	50.022789	1
Campylopus introflexus	-3.614555	52.501371	1
Campylopus introflexus	-1.035886	53.200673	1
Campylopus introflexus	8.723102	55.043146	1
Campylopus introflexus	-3.144664	52.560793	1
Campylopus introflexus	4.876961	49.901416	1
Campylopus introflexus	-2.964195	51.726257	1
Campylopus introflexus	11.277891	54.696041	1
Campylopus introflexus	4.45	52.15	1
Campylopus introflexus	-5.164961	50.257338	1
Campylopus introflexus	5.30082	51.20875	1
Campylopus introflexus	0.599914	51.002232	1
Campylopus introflexus	-3.158751	54.196675	1
Campylopus introflexus	-6.520925	53.369748	1
Campylopus introflexus	-1.480258	52.349427	1
Campylopus introflexus	-7.529598	53.180314	1
Campylopus introflexus	-2.331593	53.013092	1
Campylopus introflexus	-0.262857	52.319819	1
Campylopus introflexus	-6.294439	53.166197	1
Campylopus introflexus	-1.045858	53.425479	1
Campylopus introflexus	6.4	52.85	1
Campylopus introflexus	-3.670365	50.846053	1
Campylopus introflexus	6.1	52.5	1
Campylopus introflexus	-2.474699	54.026056	1
Campylopus introflexus	4.70441	51.08868	1
Campylopus introflexus	9.288448	53.084972	1
Campylopus introflexus	1.590324	52.180404	1
Campylopus introflexus	4.31893	51.18803	1
Campylopus introflexus	0.598361	52.492851	1
Campylopus introflexus	-2.898583	53.861849	1
Campylopus introflexus	4.769983	50.423301	1
Campylopus introflexus	-3.584284	50.379142	1
Campylopus introflexus	3.33484	51.35781	1
Campylopus introflexus	-3.224569	54.348818	1
Campylopus introflexus	5.83143	51.625793	1
Campylopus introflexus	3.74502	51.707731	1
Campylopus introflexus	-3.638753	50.571753	1
Campylopus introflexus	-1.203832	51.38584	1
Campylopus introflexus	-4.510296	51.99431	1
Campylopus introflexus	8.863517	55.655468	1
Campylopus introflexus	-0.042974	50.853747	1
Campylopus introflexus	4.92097	51.29461	1
Campylopus introflexus	-0.952881	54.143775	1
Campylopus introflexus	-0.38865	52.087829	1
Campylopus introflexus	-6.667195	54.901093	1
Campylopus introflexus	-4.460259	51.958497	1
Campylopus introflexus	7.87477	49.974896	1
Campylopus introflexus	3.48835	51.23871	1
Campylopus introflexus	10.980528	57.285559	1
Campylopus introflexus	6.45907	52.898763	1
Campylopus introflexus	-2.297459	53.788448	1
Campylopus introflexus	-7.523497	53.72837	1
Campylopus introflexus	5.15126	50.502272	1
Campylopus introflexus	5.859827	50.171624	1
Campylopus introflexus	-3.204307	50.950716	1
Campylopus introflexus	-1.382877	53.014203	1
Campylopus introflexus	8.850999	56.301216	1
Campylopus introflexus	-2.710743	55.763789	1
Campylopus introflexus	-1.958822	50.772576	1
Campylopus introflexus	6.53145	51.931691	1
Campylopus introflexus	-1.945961	55.640042	1
Campylopus introflexus	5.70038	52.059703	1
Campylopus introflexus	-3.851743	51.779014	1
Campylopus introflexus	9.394978	55.907474	1
Campylopus introflexus	-2.872701	55.879555	1
Campylopus introflexus	-2.530934	51.818926	1
Campylopus introflexus	-5.404994	56.829397	1
Campylopus introflexus	6.7914	51.6249	1
Campylopus introflexus	9.983112	55.209522	1
Campylopus introflexus	12.466002	55.850534	1
Campylopus introflexus	-2.194885	51.77366	1
Campylopus introflexus	-3.597224	52.429679	1
Campylopus introflexus	4.68931	50.87759	1
Campylopus introflexus	6.2	52.85	1
Campylopus introflexus	4.654951	50.019066	1
Campylopus introflexus	-4.485882	50.687614	1
Campylopus introflexus	10.351047	57.105337	1
Campylopus introflexus	12.199153	55.47986	1
Campylopus introflexus	0.12927	51.620999	1
Campylopus introflexus	-3.281243	51.54564	1
Campylopus introflexus	-0.986124	54.036204	1
Campylopus introflexus	0.242881	52.455167	1
Campylopus introflexus	-6.723837	55.106071	1
Campylopus introflexus	-3.104613	56.165221	1
Campylopus introflexus	17.8779	54.5439	1
Campylopus introflexus	-3.502886	52.682654	1
Campylopus introflexus	-5.160627	50.047949	1
Campylopus introflexus	8.435257	56.210396	1
Campylopus introflexus	5.75	51.2	1
Campylopus introflexus	-1.527397	53.428354	1
Campylopus introflexus	5.084265	49.801409	1
Campylopus introflexus	-6.337895	54.966658	1
Campylopus introflexus	-4.155218	52.304378	1
Campylopus introflexus	5.8928	50.762321	1
Campylopus introflexus	13.18613	56.50647	1
Campylopus introflexus	-6.48676	58.202282	1
Campylopus introflexus	10.368943	55.133482	1
Campylopus introflexus	-2.098949	52.304227	1
Campylopus introflexus	-4.018609	56.701828	1
Campylopus introflexus	4.73452	51.28635	1
Campylopus introflexus	12.936063	53.401175	1
Campylopus introflexus	5.283516	50.051749	1
Campylopus introflexus	11.706847	52.623569	1
Campylopus introflexus	12.250335	55.551121	1
Campylopus introflexus	4.81	51.49	1
Campylopus introflexus	0.481379	51.321797	1
Campylopus introflexus	-0.924354	53.469392	1
Campylopus introflexus	-1.240993	53.453845	1
Campylopus introflexus	9.166378	55.937552	1
Campylopus introflexus	14.303333	51.532217	1
Campylopus introflexus	-0.323028	53.264243	1
Campylopus introflexus	6.10136	53.180291	1
Campylopus introflexus	-1.97893	53.348389	1
Campylopus introflexus	6	50.85	1
Campylopus introflexus	-3.784115	50.475631	1
Campylopus introflexus	-2.252123	54.951037	1
Campylopus introflexus	5.9829	52.167011	1
Campylopus introflexus	4.89274	51.38483	1
Campylopus introflexus	-0.956042	54.01797	1
Campylopus introflexus	8.393608	56.480688	1
Campylopus introflexus	1.257406	52.638415	1
Campylopus introflexus	5.430329	50.374182	1
Campylopus introflexus	4.22288	50.99892	1
Campylopus introflexus	8.742703	56.331578	1
Campylopus introflexus	-2.835401	51.808165	1
Campylopus introflexus	-2.946664	54.306381	1
Campylopus introflexus	-8.238887	40.894816	1
Campylopus introflexus	11.180321	47.618281	1
Campylopus introflexus	-3.054454	54.314474	1
Campylopus introflexus	26.7793	55.8134	1
Campylopus introflexus	-5.081577	51.986584	1
Campylopus introflexus	-2.960742	54.908409	1
Campylopus introflexus	5.59141	51.01853	1
Campylopus introflexus	5.92173	52.782953	1
Campylopus introflexus	-1.476133	53.129262	1
Campylopus introflexus	-8.779477	53.645923	1
Campylopus introflexus	-0.86393	54.533519	1
Campylopus introflexus	-8.46097	53.557726	1
Campylopus introflexus	-4.591197	52.108565	1
Campylopus introflexus	4.31403	52.118831	1
Campylopus introflexus	-3.901039	58.458035	1
Campylopus introflexus	1.365949	52.896195	1
Campylopus introflexus	6.32082	50.42089	1
Campylopus introflexus	5.02249	50.16721	1
Campylopus introflexus	5.11614	50.95194	1
Campylopus introflexus	12.70606	56.22043	1
Campylopus introflexus	3.47854	51.07759	1
Campylopus introflexus	8.453179	56.287746	1
Campylopus introflexus	0.0758	51.239759	1
Campylopus introflexus	4.959365	49.811112	1
Campylopus introflexus	8.84148	56.537134	1
Campylopus introflexus	0.782587	52.598819	1
Campylopus introflexus	0.806848	52.215152	1
Campylopus introflexus	-2.863005	53.610437	1
Campylopus introflexus	-1.473443	51.68408	1
Campylopus introflexus	17.8921	54.8002	1
Campylopus introflexus	5.12288	51.514313	1
Campylopus introflexus	5.9	52.6	1
Campylopus introflexus	-6.497599	52.749403	1
Campylopus introflexus	-3.607737	56.258542	1
Campylopus introflexus	-3.058627	52.049128	1
Campylopus introflexus	-6.307735	53.219676	1
Campylopus introflexus	-5.218904	56.982209	1
Campylopus introflexus	-6.454322	53.961946	1
Campylopus introflexus	1.197735	52.631048	1
Campylopus introflexus	6.2	52.7	1
Campylopus introflexus	4.83911	52.160953	1
Campylopus introflexus	0.101646	51.648474	1
Campylopus introflexus	-1.873779	53.348325	1
Campylopus introflexus	5.866792	50.066114	1
Campylopus introflexus	10.407208	55.135645	1
Campylopus introflexus	4.33	51.81	1
Campylopus introflexus	5.1	52.3	1
Campylopus introflexus	0.772127	51.204195	1
Campylopus introflexus	0.693779	52.607617	1
Campylopus introflexus	10.321247	57.064359	1
Campylopus introflexus	0.096277	50.854026	1
Campylopus introflexus	-4.46609	52.972237	1
Campylopus introflexus	6.03926	52.832183	1
Campylopus introflexus	-1.135431	54.19915	1
Campylopus introflexus	-2.777991	52.805148	1
Campylopus introflexus	-3.712699	51.609823	1
Campylopus introflexus	-0.138588	51.83552	1
Campylopus introflexus	9.176373	48.438171	1
Campylopus introflexus	1.454123	52.695796	1
Campylopus introflexus	15.87979	56.63759	1
Campylopus introflexus	-1.328603	50.712199	1
Campylopus introflexus	-1.05762	52.202964	1
Campylopus introflexus	-3.268264	56.244516	1
Campylopus introflexus	-0.19456	51.833245	1
Campylopus introflexus	5.57147	51.571191	1
Campylopus introflexus	14.346383	51.324167	1
Campylopus introflexus	-2.820093	53.345572	1
Campylopus introflexus	-4.92807	55.146613	1
Campylopus introflexus	-2.868931	53.375387	1
Campylopus introflexus	-2.502628	53.810234	1
Campylopus introflexus	-2.782016	52.905356	1
Campylopus introflexus	-3.063983	54.682874	1
Campylopus introflexus	5.71326	51.17589	1
Campylopus introflexus	-0.472595	50.901978	1
Campylopus introflexus	5.93859	49.8146	1
Campylopus introflexus	-2.841382	54.042025	1
Campylopus introflexus	-1.919534	52.979819	1
Campylopus introflexus	-6.762795	53.318587	1
Campylopus introflexus	-8.653256	53.30525	1
Campylopus introflexus	5.4	52.5	1
Campylopus introflexus	14.658013	51.30154	1
Campylopus introflexus	0.62348	51.735549	1
Campylopus introflexus	5.60162	52.680751	1
Campylopus introflexus	9.089801	55.506391	1
Campylopus introflexus	-6.914573	54.425182	1
Campylopus introflexus	-1.958299	55.237946	1
Campylopus introflexus	13.447238	55.695122	1
Campylopus introflexus	3.74142	50.99211	1
Campylopus introflexus	-3.060938	54.566067	1
Campylopus introflexus	4.24695	51.36775	1
Campylopus introflexus	-4.968281	50.253537	1
Campylopus introflexus	-3.017477	54.993321	1
Campylopus introflexus	19.2132	50.6797	1
Campylopus introflexus	-0.775932	53.155587	1
Campylopus introflexus	-4.053328	54.921819	1
Campylopus introflexus	-2.693259	53.858717	1
Campylopus introflexus	-3.165436	51.103985	1
Campylopus introflexus	4.94054	50.94774	1
Campylopus introflexus	8.954349	54.656386	1
Campylopus introflexus	-2.115122	53.716858	1
Campylopus introflexus	-9.6	52.033333	1
Campylopus introflexus	-2.48577	51.666271	1
Campylopus introflexus	5.42308	51.341723	1
Campylopus introflexus	-7.277331	57.326103	1
Campylopus introflexus	6.1	53.05	1
Campylopus introflexus	-3.777798	50.682583	1
Campylopus introflexus	-1.70836	53.375001	1
Campylopus introflexus	-4.26142	55.843894	1
Campylopus introflexus	-1.182441	52.218729	1
Campylopus introflexus	-2.1172	52.963292	1
Campylopus introflexus	-3.920578	55.409323	1
Campylopus introflexus	-8.49218	52.33555	1
Campylopus introflexus	-8.820242	42.754088	1
Campylopus introflexus	-3.303899	52.954712	1
Campylopus introflexus	-3.868155	56.632291	1
Campylopus introflexus	-3.579291	51.926409	1
Campylopus introflexus	-0.918521	54.287277	1
Campylopus introflexus	3.65918	50.99672	1
Campylopus introflexus	11.223987	51.736654	1
Campylopus introflexus	0.799893	52.267476	1
Campylopus introflexus	-0.474134	51.720311	1
Campylopus introflexus	7.387204	47.287533	1
Campylopus introflexus	-6.151151	54.08121	1
Campylopus introflexus	12.71097	56.84703	1
Campylopus introflexus	-3.541302	51.666151	1
Campylopus introflexus	5.45	52.1	1
Campylopus introflexus	-1.226049	54.271667	1
Campylopus introflexus	5.33163	51.04927	1
Campylopus introflexus	1.528476	52.341476	1
Campylopus introflexus	12.53864	56.23185	1
Campylopus introflexus	-3.522332	51.531518	1
Campylopus introflexus	8.401793	55.583145	1
Campylopus introflexus	-3.420513	51.964398	1
Campylopus introflexus	5.64049	50.90778	1
Campylopus introflexus	-2.543328	54.021272	1
Campylopus introflexus	0.438218	52.792992	1
Campylopus introflexus	-2.148717	54.642522	1
Campylopus introflexus	-7.999817	42.852642	1
Campylopus introflexus	5.835156	50.279847	1
Campylopus introflexus	9.369274	56.202778	1
Campylopus introflexus	-6.192612	57.438944	1
Campylopus introflexus	10.255493	56.868519	1
Campylopus introflexus	-2.979178	58.789341	1
Campylopus introflexus	3.501503	50.528662	1
Campylopus introflexus	5.816409	50.585812	1
Campylopus introflexus	12.65119	56.88418	1
Campylopus introflexus	0.437509	52.114104	1
Campylopus introflexus	6.55	52.8	1
Campylopus introflexus	9.401422	55.221795	1
Campylopus introflexus	-3.191926	56.901151	1
Campylopus introflexus	12.462806	55.830481	1
Campylopus introflexus	5.85854	51.523283	1
Campylopus introflexus	5.16406	51.25727	1
Campylopus introflexus	-3.150092	51.634668	1
Campylopus introflexus	-4.226174	50.584937	1
Campylopus introflexus	-6.312371	57.039185	1
Campylopus introflexus	-0.791737	50.85221	1
Campylopus introflexus	-3.06717	52.132218	1
Campylopus introflexus	-1.963596	53.716908	1
Campylopus introflexus	13.51256	55.99606	1
Campylopus introflexus	6.28469	50.46029	1
Campylopus introflexus	13.15312	56.75732	1
Campylopus introflexus	11.332189	49.411521	1
Campylopus introflexus	8.913579	55.195293	1
Campylopus introflexus	-2.409936	53.6488	1
Campylopus introflexus	-3.076001	50.942977	1
Campylopus introflexus	9.808275	56.004627	1
Campylopus introflexus	5.52035	50.87491	1
Campylopus introflexus	-3.881117	52.533396	1
Campylopus introflexus	16.79317	49.52483	1
Campylopus introflexus	-3.883636	51.202533	1
Campylopus introflexus	-3.140936	52.416982	1
Campylopus introflexus	-2.117963	54.723436	1
Campylopus introflexus	13.02504	56.62254	1
Campylopus introflexus	-1.049063	53.281681	1
Campylopus introflexus	-2.039083	53.420293	1
Campylopus introflexus	-8.521308	52.31745	1
Campylopus introflexus	-2.511481	53.913558	1
Campylopus introflexus	-1.65508	53.912401	1
Campylopus introflexus	0.09699	52.652508	1
Campylopus introflexus	6.89309	52.824201	1
Campylopus introflexus	6.51255	52.949603	1
Campylopus introflexus	-3.651543	55.017819	1
Campylopus introflexus	5	52.1	1
Campylopus introflexus	-2.31782	54.768459	1
Campylopus introflexus	4.85046	50.91296	1
Campylopus introflexus	5.76384	50.62318	1
Campylopus introflexus	5.548593	50.606814	1
Campylopus introflexus	-5.403333	56.700283	1
Campylopus introflexus	-2.8291	54.38319	1
Campylopus introflexus	4.45	51.95	1
Campylopus introflexus	11.623524	52.873542	1
Campylopus introflexus	4.95	52.25	1
Campylopus introflexus	-5.846954	54.509703	1
Campylopus introflexus	-3.806093	50.682148	1
Campylopus introflexus	12.212733	53.361095	1
Campylopus introflexus	-1.131338	52.21207	1
Campylopus introflexus	-2.177479	54.13022	1
Campylopus introflexus	9.337298	56.367544	1
Campylopus introflexus	-6.314481	57.623683	1
Campylopus introflexus	15.62804	57.99307	1
Campylopus introflexus	6.13128	52.975313	1
[truncated: 10,386 more rows]
